# Supplementary material for: Microarray Analysis of microRNA Expression during Axolotl Limb Regeneration
Source: PLoS One. 2012 Sep 13;7(9):e41804. doi: 10.1371/journal.pone.0041804 (PMC3441534; doi:10.1371/journal.pone.0041804)
Supplement: File S1 — MiRNA-microarray results obtained using the LC Sciences and Exiqon platforms. Multiarray normalized data, fold changes and statistical tests are included. Probes targeting miR-21 from different species being upregulated in salamander limb regenerating blastemas are highlighted. (XLS) [file pone.0041804.s001.xls]

## Sheet: LC-Sciences-Report
Statistic Test Report
Test No.	t-Test-01
Test Name:	st vs bl
Group No.	Sample Name	Group Name	Pair	Comment
1	368bl	bl
1	369bl	bl
1	378bl	bl
2	368st	st
2	369st	st
2	378st	st

## Sheet: LC-Sciences-Test Result
			Group 1		Group 2			Group 1	Group 1	Group 1	Group 2	Group 2	Group 2
			bl		st		Log2 (G2/G1)	S01 - 368bl	S04 - 369bl	S06 - 378bl	S02 - 368st	S03 - 369st	S05 - 378st
No.	Reporter Name	p-value	Mean	StDev	Mean	StDev		Signal	Signal	Signal	Signal	Signal	Signal
234	dre-miR-23a	0.000151647	5716.37	277.966	2072.62	107.817	-1.46364	5400.76	5823.56	5924.78	1950.53	2154.76	2112.58
1179	hsa-miR-23a	0.000178033	6232.37	317.435	2261.06	128.012	-1.46278	5866.63	6394.23	6436.25	2407.86	2172.67	2202.65
10	C_bta-miR-23a	0.000228758	5196.36	337.616	1868.72	93.9116	-1.47545	5388.84	4806.52	5393.71	1767.79	1884.86	1953.53
1142	hsa-miR-205	0.000489102	4410.81	519.283	1224.38	86.7034	-1.84899	4078.39	5009.2	4144.84	1230.34	1134.85	1307.95
1696	mdo-let-7g	0.000580894	138.237	22.2426	737.533	63.4076	2.41556	158.106	114.208	142.398	794.099	749.51	668.992
103	dre-let-7f	0.00068886	1904.23	176.618	4649.13	251.528	1.28775	1796.82	1807.8	2108.08	4695.66	4874.15	4377.59
1811	xtr-let-7c	0.000720301	1262	75.0098	3618.5	411.259	1.51967	1333.95	1184.26	1267.8	3309.69	4085.33	3460.47
1897	xtr-miR-205a	0.000883813	4224.03	574.198	1162.76	116.367	-1.86107	3819.39	4881.22	3971.48	1049.57	1156.65	1282.06
469	gga-miR-1607	0.000930876	1070.12	286.025	111.674	16.0577	-3.2604	1397.33	945.39	867.636	114.214	126.311	94.4982
1694	mdo-let-7d	0.000978375	180.991	31.7028	1567.1	380.643	3.11411	217.524	164.746	160.703	1397.99	2003	1300.31
752	gga-miR-205a	0.00104625	4482.09	710.474	1231.82	105.794	-1.86338	4065.08	5302.44	4078.76	1127.76	1228.43	1339.26
319	gga-let-7c	0.00111805	1491.81	71.7273	3830.09	96.21	1.36031	1549.51	1411.51	1514.42	3814.07	3933.3	3742.89
1760	mdo-miR-21	0.00117854	36729.2	9512.75	3054.05	656.35	-3.58813	27380.5	36409.1	46398	2296.61	3455.32	3410.22
679	gga-miR-1777	0.00130516	3523.63	570.843	389.398	114.844	-3.17774	3774.66	2870.29	3925.94	329.027	521.837	317.33
322	gga-let-7g	0.00134749	179.588	37.4467	896.534	99.3115	2.31967	178.165	142.872	217.725	961.12	782.179	946.304
1150	hsa-miR-21	0.00152649	37838	7015.57	3204.7	1044.8	-3.56158	29945.5	43365.3	40203.2	2208.89	4292.42	3112.78
79	C_mdo-miR-23a	0.00193429	3030.03	294.74	1483.68	103.141	-1.03015	2963.63	2774.15	3352.3	1535.71	1364.88	1550.43
959	hsa-miR-1280	0.00265922	8313.97	1510.08	1088.11	40.0078	-2.93371	7890.05	9990.71	7061.15	1101.49	1119.72	1043.13
1692	mdo-let-7a	0.00270634	2975.91	198.07	5400.45	485.528	0.859752	2773.43	3169.26	2985.03	4936.45	5904.97	5359.95
757	gga-miR-21	0.00274793	42054.4	11531	3508.62	1267.35	-3.58328	29516.9	52205.3	44441	2304.11	4830.62	3391.12
1898	xtr-miR-205b	0.00309571	623.082	141.136	98.7302	24.2252	-2.65786	684.496	461.644	723.107	70.7779	113.635	111.778
846	hsa-let-7f	0.00315996	2209.08	270.737	4793.22	443.283	1.11755	1923.43	2241.9	2461.92	4621.26	5296.72	4461.68
96	C_xtr-miR-205b	0.00326086	707.586	159.174	118.536	35.1022	-2.57758	669.796	570.707	882.253	90.5391	107.151	157.917
286	dre-miR-499	0.0035108	50.7656	3.61842	1600.71	556.394	4.97872	46.7637	51.7263	53.8066	1481.94	1113.3	2206.9
1812	xtr-let-7e	0.00361986	482.283	32.8326	2272.17	343.271	2.23612	497.671	444.582	504.595	2096.06	2667.76	2052.7
306	dre-miR-739	0.00394517	3325.01	606.852	990.379	185.053	-1.7473	3964.06	3254.43	2756.53	1189.01	959.284	822.843
844	hsa-let-7e	0.00408611	132.678	31.8715	1376.46	629.839	3.37496	167.45	125.731	104.853	1149.96	2088.23	891.196
1734	mdo-miR-16	0.00450804	206.197	29.717	604.576	108.13	1.5519	231.57	173.504	213.516	642.761	688.433	482.535
1181	hsa-miR-23b	0.00463883	4555.09	409.641	2505.63	260.719	-0.86231	4305.68	4331.73	5027.87	2784.13	2267.37	2465.38
239	dre-miR-26b	0.00489899	544.053	175.147	2705.92	560.05	2.3143	474.671	414.227	743.262	2793.73	2107.14	3216.87
94	C_xtr-miR-16b	0.00555967	266.352	58.7261	801.285	102.389	1.58898	285.719	200.389	312.949	902.041	804.478	697.337
1695	mdo-let-7f	0.00562033	1601.11	185.96	4139.45	154.31	1.37037	1640.42	1398.64	1764.28	4018.7	4313.3	4086.36
61	C_hsa-miR-21	0.00576893	36162.6	10708	3088.47	428.612	-3.54953	27234	33219.4	48034.4	2600.15	3262.83	3402.42
1704	mdo-miR-10b	0.00583683	193.493	26.418	565.006	26.0967	1.54599	221.696	169.324	189.458	536.55	587.82	570.648
849	hsa-let-7g	0.00583829	503.888	19.7812	1378.08	173.238	1.45148	493.116	491.83	526.717	1390.27	1544.9	1199.07
1772	mdo-miR-23b	0.00585761	4912.57	694.253	2580.06	193.517	-0.929071	4648.84	4388.82	5700.04	2746.53	2367.74	2625.92
735	gga-miR-193b	0.0059279	1371.96	654.548	167.086	38.2065	-3.03757	2125.28	942.222	1048.38	191.878	123.087	186.294
73	C_hsa-miR-923	0.00614665	3274.27	670.973	1064.21	211.055	-1.62139	2862.68	2911.6	4048.53	1065.9	1274.41	852.312
1861	xtr-miR-16b	0.00645371	300.84	36.4371	878.904	201.08	1.54671	321.716	258.767	322.038	900.085	1068.55	668.071
212	dre-miR-205	0.00650125	4762.87	897.031	1258.94	49.2814	-1.91963	4129	5789.26	4370.36	1275.64	1203.48	1297.7
1917	xtr-miR-23a	0.00655281	6147.19	880.401	2244.37	22.6727	-1.45362	5395.62	5930.13	7115.82	2219.56	2264.03	2249.51
1061	hsa-miR-16	0.00710539	228.438	43.4697	615.597	100.507	1.43018	268.101	181.966	235.248	654.202	691.079	501.511
717	gga-miR-1810	0.0071079	1391.04	363.448	340.277	83.975	-2.03139	1756.27	1387.47	1029.4	422.546	343.591	254.694
65	C_hsa-miR-23a	0.00730697	6785.62	1572.79	2309.12	392.142	-1.55514	5970.99	5787.25	8598.62	2524.54	1856.49	2546.34
1771	mdo-miR-23a	0.00743861	3595.66	362.352	1656.31	86.1969	-1.11829	3830.17	3178.32	3778.49	1753.49	1589.1	1626.33
27	C_dre-miR-21	0.00744076	3252.02	2497.85	99.1624	47.7157	-5.0354	1872.12	1748.53	6135.41	46.9819	140.572	109.933
5	C_bta-miR-195	0.0075137	370.865	38.7964	746.144	3.43813	1.00856	375.497	407.137	329.96	742.197	747.746	748.488
86	C_mmu-miR-762	0.00765814	2595.76	167.94	242.525	94.1922	-3.41995	2475	2524.73	2787.54	179.558	350.811	197.207
93	C_xtr-let-7b	0.00767869	1366.15	98.5278	2234.37	237.421	0.709756	1440.69	1254.44	1403.31	2375.33	2367.53	1960.26
1739	mdo-miR-181b	0.00796565	550.967	188.691	106.085	28.8538	-2.37675	743.875	366.798	542.228	101.887	136.807	79.5595
34	C_dre-miR-739	0.00839605	3641.78	894.12	1079.49	218.087	-1.7543	4426.07	3831.11	2668.15	1141.69	1259.71	837.054
217	dre-miR-21	0.00890024	3762.9	3104.84	115.475	53.7441	-5.02619	2130.02	1815.23	7343.45	53.7838	152.156	140.486
1378	hsa-miR-499-5p	0.00906407	77.6625	36.4692	2462.48	405.255	4.98675	37.1294	107.818	88.0396	2316.99	2150.05	2920.39
842	hsa-let-7d	0.00915407	1061.94	79.3846	3569.55	673.035	1.74904	1152.65	1005.14	1028.03	3460.21	4290.55	2957.87
1810	xtr-let-7b	0.00941121	1193.79	108.051	2015.85	235.118	0.755839	1281.03	1072.92	1227.42	2084.48	2209.02	1754.06
244	dre-miR-27d	0.00941325	222.092	47.2478	659.972	162.497	1.57125	274.419	182.558	209.298	534.5	601.886	843.529
4	C_bta-miR-16b	0.00948241	321.844	58.7609	918.443	208.381	1.51283	388.173	276.302	301.058	1061.02	1015.01	679.296
1663	hsa-miR-923	0.00997634	3794.91	794.052	1248.75	309.58	-1.60358	3144.45	3560.51	4679.78	1303.3	1527.43	915.521
190	dre-miR-193b	0.010205	1361.3	766.41	158.572	50.5277	-3.10177	2245.65	890.432	947.809	200.976	102.665	172.076
1939	xtr-miR-31	0.0106391	1358.42	621.043	93.5052	15.1315	-3.86074	2051.37	1171.8	852.076	86.3321	83.2942	110.889
1890	xtr-miR-1b	0.0107042	26.3191	14.5471	1225.81	298.131	5.54148	10.7945	28.5263	39.6365	1023.92	1085.28	1568.24
257	dre-miR-31	0.0108398	1438.31	664.57	106.148	11.3211	-3.76022	2179.63	1239.36	895.932	96.3531	103.548	118.543
1236	hsa-miR-31	0.0108793	1188.1	478.557	85.0615	16.6812	-3.80401	1667.01	1187.39	709.901	69.7392	102.831	82.6141
1784	mdo-miR-31	0.0114859	1675.1	676.73	118.93	25.7015	-3.81606	2327.59	1721.21	976.49	103.918	148.607	104.265
3	C_bta-miR-16	0.0116944	325.959	69.1738	924.311	206.331	1.50369	391.22	253.444	333.212	1068.78	1016.15	688.006
176	dre-miR-181c	0.0117039	671.062	264.73	129.757	37.923	-2.37063	953.876	429.186	630.124	137.425	163.26	88.5862
116	dre-miR-10b	0.0120431	268.386	48.1836	658.477	10.9565	1.29483	323.168	232.575	249.415	659.571	647.015	668.846
1350	hsa-miR-455-3p	0.0120478	100.138	34.6203	408.224	132.669	2.02738	86.0948	139.573	74.7451	337.332	326.06	561.278
792	gga-miR-31	0.0122726	1477.52	671.779	106.253	17.9321	-3.79761	2194.04	1376.64	861.891	87.7746	123.584	107.4
1809	xtr-let-7a	0.0125418	2940.22	450.748	5266.75	572.784	0.840985	2528.06	2871.06	3421.56	4624.5	5451.04	5724.7
98	dre-let-7a	0.0132081	3593.92	527.158	6087.75	518.018	0.76035	2994.33	3802.81	3984.63	5833.11	6683.81	5746.34
100	dre-let-7c	0.0132333	1507.14	78.877	4159.1	810.831	1.46446	1532.11	1570.51	1418.8	4077.63	5007.59	3392.08
28	C_dre-miR-23b	0.0134859	3133.85	61.2075	2004.25	178.405	-0.644873	3071.74	3135.7	3194.11	1826.62	2183.42	2002.7
31	C_dre-miR-27e	0.0147332	233.377	73.1427	708.735	162.883	1.60259	316.804	203.057	180.27	533.923	736.048	856.235
245	dre-miR-27e	0.0147424	212.894	83.1281	705.226	145.148	1.72795	307.104	149.863	181.715	608.988	634.509	872.179
95	C_xtr-miR-16c	0.0148779	362.124	55.7228	743.254	130.933	1.03737	381.966	299.196	405.21	848.104	785.159	596.498
318	gga-let-7b	0.015092	1094.57	155.648	2116.5	358.371	0.951314	1266.41	1054.27	963.038	2227.22	2406.45	1715.84
60	C_hsa-miR-205	0.0151528	4018.78	508.633	1140.26	259.653	-1.8174	3563.79	3924.65	4567.91	1231.44	847.309	1342.02
1117	hsa-miR-195	0.0157131	761.497	71.1941	1112.18	101.601	0.546482	753.065	836.531	694.894	1161.32	1179.87	995.353
1697	mdo-let-7i	0.0160019	336.898	63.0335	977.041	280.225	1.53611	408.474	312.549	289.67	1106.61	1169.04	655.478
88	C_ppa-miR-23b	0.0161957	3365.36	506.807	2027.36	211.718	-0.731159	3052	3094.01	3950.07	1862.67	1953.24	2266.17
1880	xtr-miR-193	0.0162096	1712.56	814.764	199.46	13.291	-3.10199	2627.34	1445.51	1064.84	199.911	212.52	185.949
770	gga-miR-23b	0.0168418	5302.92	707.978	2766.45	167.51	-0.93875	4615.91	5262.7	6030.15	2579.21	2902.08	2818.06
1813	xtr-let-7f	0.0178117	1718.16	352.788	4179.99	257.707	1.28263	1647.87	1405.81	2100.8	3987.7	4079.46	4472.81
1904	xtr-miR-210	0.0178297	428.261	135.049	132.243	31.9234	-1.6953	535.367	472.864	276.553	123.462	167.638	105.63
869	hsa-miR-10b	0.0181073	277.394	59.8537	674.513	36.6893	1.28191	345.953	235.554	250.674	660.04	716.232	647.268
744	gga-miR-1b	0.0181557	30.6304	25.3701	1379.46	381.318	5.493	9.33885	23.8508	58.7016	1261.64	1070.96	1805.79
82	C_mmu-miR-193b	0.0185514	1274.69	643.437	153.698	22.8677	-3.05198	2017.64	907.915	898.499	165.575	127.335	168.182
175	dre-miR-181b	0.0187615	534.67	184.766	106.463	9.37266	-2.3283	713.67	344.633	545.705	106.375	115.879	97.1338
1868	xtr-miR-181b	0.0196093	590.214	181.81	129.194	69.6638	-2.1917	777.41	414.317	578.915	99.9301	208.716	78.9356
125	dre-miR-126	0.0197711	443.578	151.201	1608.53	114.744	1.85849	348.789	363.995	617.949	1662.28	1686.54	1476.78
39	C_gga-miR-200b	0.0198322	2846.68	159.684	2339.71	113.754	-0.282947	2979.11	2891.57	2669.35	2245.7	2466.16	2307.28
30	C_dre-miR-27d	0.0198446	247.728	61.9513	648.849	169.838	1.38912	318.881	218.554	205.75	468.214	673.037	805.297
52	C_hsa-miR-16	0.0199464	304.924	77.3696	788.083	188.136	1.3699	388.247	235.351	291.175	910.546	882.246	571.458
235	dre-miR-23b	0.0204343	3300.98	374.352	2076.43	69.8559	-0.668787	3154.06	3022.38	3726.5	2017.15	2153.44	2058.7
1815	xtr-let-7i	0.0207083	376.117	28.9468	1031.17	228.113	1.45503	398.311	343.376	386.665	1190.45	1133.22	769.852
1961	xtr-miR-499	0.0208373	44.6942	27.2173	1498.13	566.309	5.06693	13.8862	54.7196	65.4768	1401.84	986.143	2106.41
461	gga-miR-16	0.0211466	463.418	99.4961	926.283	141.119	0.99914	494.632	352.057	543.564	1080.35	895.2	803.297
1076	hsa-miR-1826	0.0212671	11930.4	2161.42	6431.14	943.665	-0.8915	9525.05	12556.7	13709.6	5564.15	7436.25	6293.03
840	hsa-let-7c	0.0215384	1827.3	153.376	4550.16	1022.38	1.3162	1774.48	2000.11	1707.32	4205.81	5700.26	3744.42
993	hsa-miR-130b	0.0215425	174.298	45.5757	534.881	39.4267	1.61767	206.993	122.237	193.662	526.272	577.901	500.471
1026	hsa-miR-145	0.0218299	751.109	227.181	272.58	74.0371	-1.46234	1008.04	576.793	668.497	202.846	264.617	350.276
168	dre-miR-16a	0.0218878	432.833	72.9051	890.119	192.471	1.04019	494.052	352.18	452.266	1080.95	893.353	696.051
238	dre-miR-26a	0.0220979	2960.12	575.94	5430.19	723.077	0.875348	2316.3	3137.68	3426.37	5219.41	4835.92	6235.23
75	C_lca-miR-16	0.0222965	422.36	73.5305	893.83	191.902	1.08153	449.922	339.03	478.127	1022.13	986.146	673.217
1736	mdo-miR-17-5p	0.0223049	387.425	184.304	99.1494	25.4273	-1.96624	593.885	328.9	239.49	128.5	83.8002	85.148
583	gga-miR-16c	0.0226052	315.442	70.086	713.234	151.981	1.177	339.604	236.471	370.25	847.231	744.379	548.094
321	gga-let-7f	0.0229561	1859.94	392.993	4292.39	442.673	1.20652	1656.59	1610.29	2312.94	4253.98	3870.17	4753.01
789	gga-miR-30c	0.0229779	2242.16	69.5257	1737.15	106.301	-0.368164	2262.92	2164.62	2298.94	1639.05	1850.09	1722.32
49	C_hsa-miR-145	0.0236565	845.872	300.484	290.816	75.4511	-1.54034	1177.13	590.854	769.63	243.747	250.858	377.842
726	gga-miR-181b	0.0243871	569.562	215.75	106.806	13.5327	-2.41486	753.977	332.298	622.411	106.943	120.269	93.2051
40	C_gga-miR-205b	0.024563	995.39	304.382	327.678	7.95946	-1.60298	1331.93	914.877	739.358	332.038	332.504	318.491
1738	mdo-miR-181a	0.0246714	694.853	365.444	173.046	40.9684	-2.00555	1116.25	503.286	465.021	203.877	188.703	126.558
1922	xtr-miR-26	0.0258185	2290.73	625.208	4972.76	955.024	1.11824	1720.85	2191.84	2959.48	4760.36	4141.82	6016.1
240	dre-miR-27a	0.0265193	562.107	90.9313	957.033	157.208	0.767724	666.993	505.463	513.864	811.812	935.317	1123.97
104	dre-let-7g	0.0265619	120.134	23.873	659.572	306.123	2.45689	106.179	147.699	106.524	528.518	1009.4	440.793
85	C_mmu-miR-720	0.0271287	4892.85	3195.41	416.148	42.1492	-3.55551	4023.38	8433.01	2222.16	455.532	371.693	421.22
1924	xtr-miR-27b	0.027918	680.104	65.3489	987.874	121.94	0.53857	742.752	612.354	685.207	849.425	1034.89	1079.31
1721	mdo-miR-145	0.0300884	739.289	252.558	264.813	80.8088	-1.48117	1003	499.599	715.269	209.84	227.004	357.595
216	dre-miR-20b	0.0302102	787.896	346.994	226.762	66.6883	-1.79683	1172.3	693.571	497.816	254.443	275.152	150.69
237	dre-miR-25	0.0311636	1420.94	129.433	1087.29	83.0927	-0.386099	1548.02	1289.27	1425.52	1122.94	1146.62	992.326
171	dre-miR-17a	0.0315941	439.837	226.81	122.478	32.7787	-1.84445	697.333	352.5	269.679	159.847	109.001	98.5862
97	C_xtr-miR-27c	0.0319521	399.389	79.3905	795.361	205.299	0.993816	489.638	368.201	340.328	686.304	667.605	1032.17
44	C_hsa-miR-130b	0.032355	217.192	60.7502	568.884	44.4148	1.38916	265.037	148.843	237.697	615.167	564.874	526.61
323	gga-let-7i	0.0325816	470.354	34.3112	1068.96	247.477	1.18438	501.89	433.817	475.354	1275.73	1136.39	794.751
772	gga-miR-26a	0.0327043	2636.33	747.733	5247.58	863.131	0.993122	1946.63	2531.36	3431	4680.34	4821.49	6240.9
1865	xtr-miR-181a	0.03434	758.067	330.264	213.755	86.0164	-1.82637	1134.9	620.375	518.927	213.05	300.121	128.093
836	hsa-let-7a	0.0356626	4135.23	660.896	6381.41	803.726	0.625909	3372.29	4501.59	4531.8	5900.38	7309.26	5934.59
1624	hsa-miR-720	0.0363449	2731.56	1732.87	280.813	25.9488	-3.28204	2546.32	4549.61	1098.74	264.736	266.953	310.748
328	gga-miR-106	0.0370219	410.349	180.771	126.411	41.3472	-1.69873	613.167	351.683	266.198	161.387	80.779	137.068
154	dre-miR-145	0.037312	520.013	169.031	195.514	72.3861	-1.41127	701.072	366.358	492.608	143.518	164.838	278.187
1864	xtr-miR-17-5p	0.0376862	430.994	201.621	124.236	41.0376	-1.79458	650.886	387.283	254.814	128.381	163.044	81.2832
1918	xtr-miR-23b	0.0380006	4445.35	894.306	2485.71	52.347	-0.838642	3693.05	4208.88	5434.13	2491.36	2430.76	2535
66	C_hsa-miR-23b	0.0383543	5146.27	1550.17	2515.9	456.262	-1.03246	4280.13	4222.74	6935.95	2756.48	1989.69	2801.52
317	gga-let-7a	0.0390369	3236.44	565.965	5480	441.001	0.759769	2757.61	3090.68	3861.03	5264.8	5187.91	5987.28
862	hsa-miR-106a	0.0400416	418.282	197.136	111.084	44.3909	-1.91282	628.297	389.319	237.23	112.818	154.583	65.8518
1925	xtr-miR-27c	0.0401973	354.647	109.598	734.433	174.814	1.05024	481.2	291.612	291.131	605.361	664.561	933.375
51	C_hsa-miR-150	0.0407506	247.302	30.3223	425.896	104.811	0.784225	246.068	217.616	278.223	348.971	545.273	383.443
1188	hsa-miR-26a	0.041013	2799.15	615.257	5121.8	1062.04	0.871665	2256.35	2673.6	3467.49	5208.71	4018.98	6137.71
173	dre-miR-181a	0.0414546	718.987	339.329	178.6	37.0104	-2.00923	1110.44	537.923	508.592	207.474	191.449	136.878
218	dre-miR-210	0.0418518	441.45	171.227	140.835	45.5408	-1.64825	569.657	507.696	246.997	142.306	185.622	94.5756
753	gga-miR-205b	0.0429213	1047.81	433.15	348.993	23.8892	-1.58611	1547.75	810.827	784.869	371.705	324.079	351.195
933	hsa-miR-126	0.0435632	795.234	236.293	1851.81	251.279	1.21948	578.222	760.513	1046.97	2141.74	1697.1	1716.58
1833	xtr-miR-130b	0.043751	191.737	77.417	541.964	68.3309	1.49907	165.904	130.54	278.768	514.586	491.567	619.738
724	gga-miR-181a	0.0443853	700.229	335.731	185.674	32.6828	-1.91505	1086.86	482.405	531.419	216.597	188.948	151.478
2	C_bta-miR-150	0.0450765	383.608	71.1224	613.236	99.194	0.676811	377.565	315.7	457.559	605.519	716.064	518.126
1828	xtr-miR-126	0.0474072	497.282	257.518	1618.16	120.617	1.70222	310.674	390.091	791.081	1655.5	1483.29	1715.69
1066	hsa-miR-181a	0.0498027	737.941	382.672	187.375	34.6446	-1.97757	1176.36	566.478	470.985	211.007	203.513	147.606
756	gga-miR-20b	0.051585	485.969	235.812	168.775	52.8573	-1.52576	752.238	402.157	303.511	160.206	225.394	120.727
1064	hsa-miR-17	0.0517103	403.879	202.945	102.462	20.5109	-1.97883	628.501	349.408	233.728	125.846	87.5121	94.0297
747	gga-miR-200b	0.0522047	2865.15	49.9654	2456.74	152.513	-0.221864	2864.9	2915.24	2815.31	2414.26	2625.99	2329.98
1805	xla-miR-20	0.0527896	433.108	199.554	143.348	11.4111	-1.59521	663.372	325.426	310.525	155.369	142.011	132.664
1693	mdo-let-7b	0.0555217	1000.05	243.828	1990.56	575.107	0.993104	1255.66	974.475	770.015	1991.93	2564.98	1414.77
657	gga-miR-17-5p	0.0560588	418.4	190.439	115.446	23.9452	-1.85767	616.774	401.391	237.037	121.398	135.853	89.0859
838	hsa-let-7b	0.0562903	1217.58	376.721	2326.58	507.892	0.934195	1646.45	940.134	1066.16	2642.41	2596.62	1740.72
1862	xtr-miR-16c	0.0565184	377.289	24.0123	798.605	228.853	1.08181	361.301	365.665	404.902	827.836	1011.44	556.541
1770	mdo-miR-223	0.0580599	367.358	226.933	91.2149	50.5417	-2.00984	286.373	192.027	623.673	56.9617	149.262	67.4209
1968	xtr-miR-93b	0.0583223	406.108	134.636	184.602	12.0905	-1.13744	554.799	371.072	292.454	197.308	183.26	173.239
1852	xtr-miR-148a	0.0594729	491.376	75.0135	722.912	54.5961	0.556994	563.135	413.484	497.508	766.195	740.966	661.576
38	C_gga-miR-199*	0.0626516	1288.49	286.802	2000.27	294.941	0.634511	1574.24	1290.6	1000.64	2330.26	1762.34	1908.21
338	gga-miR-126	0.0636535	626.841	231.29	1286.13	77.6988	1.03687	491.05	495.574	893.899	1279.45	1211.99	1366.96
1849	xtr-miR-145	0.064158	701.87	129.364	270.223	105.73	-1.37705	817.908	562.387	725.314	163.355	272.539	374.776
1892	xtr-miR-200b	0.0649595	2665.73	171.755	2276.22	159.911	-0.22789	2743.66	2784.71	2468.83	2122.79	2441.9	2263.98
55	C_hsa-miR-195	0.0675104	794.225	45.7168	1144.17	186.095	0.526681	842.083	751.003	789.588	1348.57	984.555	1099.38
739	gga-miR-199*	0.0693701	1205.05	201.83	2035.84	553.98	0.756531	1438.07	1091.94	1085.14	2616.95	1513.71	1976.85
740	gga-miR-199b	0.0695143	1025.72	314.405	1881.85	476.397	0.875509	1385.18	801.886	890.106	2389.95	1445.23	1810.36
29	C_dre-miR-27a	0.0695344	562.246	112.648	923.167	204.392	0.71539	682.625	544.736	459.378	698.177	973.931	1097.39
1860	xtr-miR-16a	0.0707252	576.707	42.3443	1024.8	245.526	0.829433	588.431	529.736	611.954	1125.22	1204.2	744.982
202	dre-miR-19d	0.0786393	1925.82	1014.13	586.481	236.255	-1.71532	2850.54	2085.65	841.274	855.699	490.052	413.694
1903	xtr-miR-20b	0.079344	453.01	233.021	154.236	30.8356	-1.5544	719.385	352.717	286.928	157.26	183.449	122
1800	mdo-miR-93	0.0796731	670.435	262.473	336.736	65.614	-0.993477	961.415	598.358	451.53	351.944	393.411	264.854
1854	xtr-miR-150	0.0809942	226.539	57.7778	402.485	122.901	0.829176	190.087	196.374	293.156	309.944	541.931	355.579
148	dre-miR-141	0.0819127	2472.86	551.958	1599.88	315.847	-0.62822	3073.52	2357.1	1987.97	1457.78	1380.04	1961.82
209	dre-miR-203b	0.0824876	2575.77	522.311	3640.46	512.407	0.499116	2305.22	3177.86	2244.24	3220.93	4211.55	3488.9
1885	xtr-miR-199a*	0.0829866	1724.48	322.628	2385.52	256.722	0.468146	1935.24	1885.13	1353.07	2679.97	2208.62	2267.98
1967	xtr-miR-93a	0.0834948	581.46	220.175	282.001	19.7709	-1.04398	832.613	490.064	421.701	304.766	272.111	269.127
70	C_hsa-miR-451	0.0836428	1642.72	870.466	347.916	103.988	-2.23927	637.599	2148.86	2141.69	229.887	426.041	387.821
1698	mdo-miR-1	0.0852129	1073.62	849.816	11136.6	901.388	3.37475	107.312	1704.66	1408.89	10192.4	11229.5	11988
99	dre-let-7b	0.0853507	1196.36	179.187	2391.66	737.168	0.999363	1351.48	1237.37	1000.22	2449.5	3098.2	1627.27
1176	hsa-miR-223	0.085528	510.575	288.046	113.227	73.7099	-2.17291	802.093	226.131	503.502	127.232	178.93	33.5193
1344	hsa-miR-451	0.0858339	2021.96	1177.36	360.85	92.1335	-2.48629	665.645	2619.59	2780.65	263.925	371.33	447.295
769	gga-miR-223	0.0885003	374.733	248.162	102.296	76.316	-1.87311	264.976	200.375	658.849	55.6334	190.366	60.8894
271	dre-miR-451	0.0895343	1670.02	931.103	333.088	99.9313	-2.32589	594.949	2196.39	2218.71	218.158	381.638	399.469
23	C_dre-miR-17a	0.0896787	469.61	244.82	152.852	31.3628	-1.61933	733.657	425.029	250.144	165.387	176.008	117.16
7	C_bta-miR-200a	0.0908032	2732.91	769.185	1684.84	259.64	-0.697821	3505.16	2726.72	1966.83	1609.86	1470.95	1973.72
169	dre-miR-16b	0.0914303	797.905	106.944	1108.54	198.112	0.474375	906.481	692.671	794.563	1288.42	1141	896.206
1916	xtr-miR-223	0.095616	281.809	197.923	83.7067	46.0661	-1.7513	188.49	147.797	509.14	51.8046	136.519	62.7962
Following transcripts are statistically significant but have low signals (signal < 500)
429	gga-miR-1576	0.000857238	280.623	36.9795	48.5046	8.41981	-2.53244	284.162	315.707	242.002	39.4472	49.9729	56.0936
829	gga-miR-762	0.00164955	300.723	53.2838	39.9908	10.0142	-2.91069	277.4	263.077	361.691	46.9725	44.4829	28.5171
118	dre-miR-10d	0.00168258	33.3536	4.85018	171.53	33.9435	2.36254	35.923	27.7593	36.3786	195.36	132.665	186.563
102	dre-let-7e	0.00177207	18.5803	4.16943	112.655	21.1233	2.60006	15.5302	16.8794	23.3313	124.07	125.614	88.2797
670	gga-miR-1770	0.00237513	271.679	53.0314	48.217	11.1397	-2.49429	294.382	211.076	309.58	47.1799	59.8391	37.6321
1027	hsa-miR-145*	0.00330039	87.4246	12.7226	29.5651	4.52828	-1.56414	96.8619	72.9558	92.4562	30.1452	24.7747	33.7754
1822	xtr-miR-10b	0.00658933	67.4412	23.4541	345.636	81.7299	2.35755	47.7915	61.1257	93.4064	369.05	254.754	413.104
867	hsa-miR-10a	0.00724669	18.9752	2.78765	40.7041	5.51315	1.10106	15.8711	21.2651	19.7893	39.3147	46.779	36.0186
1583	hsa-miR-638	0.00734294	92.5872	17.2489	42.4735	4.16044	-1.12425	112.43	81.1787	84.1526	45.2606	37.6912	44.4687
332	gga-miR-10b	0.00737125	77.234	18.2057	365.481	109.435	2.24249	76.7025	59.2999	95.6997	405.223	241.729	449.492
437	gga-miR-1584	0.00742155	207.016	64.1751	53.7271	10.0258	-1.94602	278.366	188.673	154.01	63.9169	53.3908	43.8737
1708	mdo-miR-128	0.00772608	92.9865	16.7341	285.445	4.91805	1.61812	112.288	82.5465	84.125	280.849	290.632	284.854
943	hsa-miR-1268	0.00831044	35.8442	5.71361	17.2648	2.05151	-1.0539	29.6712	36.9142	40.9472	19.5344	15.5423	16.7177
340	gga-miR-128	0.00878964	105.858	18.6667	327.723	9.50096	1.63035	110.81	85.214	121.548	320.584	338.507	324.078
84	C_mmu-miR-705	0.010349	270.545	84.9902	45.9657	4.14807	-2.55724	230.811	212.698	368.124	41.4377	46.8772	49.5822
1029	hsa-miR-1469	0.0129097	209.31	70.2629	37.9397	16.7809	-2.46386	290.435	167.796	169.699	55.0394	37.2831	21.4968
114	dre-miR-10a	0.0138192	33.3165	9.38036	86.409	13.4859	1.37494	24.6067	32.095	43.2478	72.633	87.009	99.5849
127	dre-miR-128	0.0211431	35.9724	8.44754	98.877	7.45764	1.45875	26.5018	38.6848	42.7305	105.035	90.5852	101.01
950	hsa-miR-1274a	0.0215661	41.1512	16.8479	11.0149	3.08116	-1.90147	26.8865	36.8276	59.7396	12.3068	7.49815	13.2399
1069	hsa-miR-181b	0.0219484	89.2141	9.81368	20.5564	8.42313	-2.11768	99.3282	88.5828	79.7314	30.2809	15.5352	15.8532
139	dre-miR-133c	0.0224114	43.9693	12.5949	156.486	20.2025	1.83146	29.7569	53.7472	48.4037	135.567	158.004	175.886
958	hsa-miR-128	0.0238833	129.605	36.4645	372.408	47.0161	1.52276	171.707	108.081	109.026	365.638	422.442	329.144
50	C_hsa-miR-149*	0.0249853	35.5247	14.8167	9.64063	2.84816	-1.88162	21.6132	33.8555	51.1052	12.4729	6.77682	9.67218
264	dre-miR-375	0.0270592	50.342	12.7467	136.134	43.8968	1.43519	45.1122	41.042	64.8717	178.702	138.68	91.0195
262	dre-miR-363	0.0273332	89.9053	14.3599	52.0742	1.78274	-0.787837	82.2118	106.473	81.0314	53.8312	52.1247	50.2668
1551	hsa-miR-612	0.0287991	39.4161	15.8223	14.3762	2.96934	-1.45511	29.9735	30.5921	57.6826	14.1914	17.4335	11.5035
324	gga-let-7k	0.0306071	25.5844	12.1735	130.379	4.16802	2.34937	13.1743	26.0724	37.5066	133.799	125.736	131.602
813	gga-miR-455-5p	0.030991	36.7029	18.521	168.186	29.7584	2.19609	26.7996	58.0701	25.2391	160.916	142.736	200.906
1959	xtr-miR-455	0.0330495	36.6258	24.3403	181.899	62.7217	2.3122	15.4943	63.2397	31.1433	185.268	117.56	242.868
952	hsa-miR-1275	0.0331239	42.7148	12.2714	14.1992	2.02231	-1.58893	28.662	51.3146	48.1678	16.5298	13.1597	12.908
1947	xtr-miR-363-3p	0.0340272	91.5879	21.4094	47.137	8.90545	-0.958297	71.9443	114.408	88.4113	52.9091	36.8808	51.6211
101	dre-let-7d	0.0340892	20.3431	2.59943	131.686	61.9778	2.69449	22.4703	21.1135	17.4456	149.604	182.731	62.7235
812	gga-miR-455-3p	0.0358973	49.0132	24.0591	217.794	45.6152	2.15173	28.7886	75.6198	42.6311	187.668	195.441	270.275
1055	hsa-miR-155	0.0370198	192.799	50.7023	78.4694	5.96339	-1.2969	219.025	134.356	225.017	85.0576	73.4406	76.9101
1067	hsa-miR-181a*	0.037192	29.9906	8.00679	14.0466	3.69235	-1.09429	39.2211	25.8302	24.9204	17.8313	10.4542	13.8543
1044	hsa-miR-150	0.0395423	207.339	36.4548	368.741	87.5731	0.830615	186.299	186.285	249.434	315.291	469.806	321.127
1934	xtr-miR-30a-5p	0.0399169	122.33	21.484	191.084	24.7732	0.643425	124.117	142.865	100.008	198.366	163.486	211.4
20	C_dre-miR-133c	0.0404677	54.0084	21.4034	196.949	23.439	1.86656	29.2941	66.4577	66.2735	172.838	198.356	219.652
1070	hsa-miR-181c	0.0426308	103.877	24.9902	40.9688	17.6194	-1.34228	112.628	123.316	75.6888	60.507	26.2869	36.1124
105	dre-let-7h	0.0428699	14.4766	1.17175	44.2575	14.979	1.6122	15.1735	13.1238	15.1326	52.6305	53.1778	26.9641
274	dre-miR-455	0.0437792	36.4816	20.4203	163.69	40.2705	2.16572	29.2403	59.5357	20.6687	158.343	126.359	206.366
791	gga-miR-30e	0.043982	26.5114	4.96621	52.8594	15.7793	0.995547	22.3565	32.0117	25.1661	69.9608	38.8641	49.7534
1284	hsa-miR-363	0.0485931	88.1265	17.878	53.3035	9.91944	-0.725346	75.7522	108.624	80.0034	52.7818	63.4735	43.6552
1703	mdo-miR-10a	0.048645	20.3308	4.60436	33.6444	5.41532	0.7267	18.1622	25.6191	17.2112	36.9137	27.3936	36.626
158	dre-miR-150	0.0487023	21.6989	6.13421	52.3513	19.9889	1.27061	15.1386	22.6658	27.2922	75.3964	39.7114	41.9461
734	gga-miR-193a	0.0522046	109.593	9.64157	29.0525	13.7781	-1.91542	120.564	102.466	105.749	33.6404	13.5657	39.9512
1043	hsa-miR-149*	0.0538108	36.3411	11.9466	13.9787	1.4894	-1.37838	22.8516	45.5849	40.5868	15.6928	13.0008	13.2423
1912	xtr-miR-22	0.0540178	187.688	59.4039	90.5456	17.5435	-1.05162	238.214	202.602	122.248	77.4164	83.75	110.47
1609	hsa-miR-663	0.0589526	87.9665	23.1813	21.4178	10.2155	-2.03814	62.7383	92.833	108.328	29.0031	9.80189	25.4484
801	gga-miR-375	0.0592164	45.4219	18.8596	127.372	48.3283	1.48758	28.073	42.697	65.4958	168.631	139.282	74.2018
1330	hsa-miR-425	0.0600152	107.2	17.2248	74.4312	10.5041	-0.526332	124.165	107.71	89.7264	86.3911	66.7032	70.1993
951	hsa-miR-1274b	0.061107	47.3199	24.9528	13.2438	2.83137	-1.83713	30.2626	75.9589	35.7382	14.3172	10.0327	15.3815
1851	xtr-miR-146b	0.0649951	22.8554	8.79156	55.3501	4.015	1.27605	13.3462	24.5323	30.6878	54.0166	52.1715	59.8622
1953	xtr-miR-425-5p	0.0709427	104.853	14.2407	74.624	13.1292	-0.490661	90.9318	104.235	119.393	89.7832	66.8797	67.2092
1111	hsa-miR-193a-3p	0.0718103	124.812	31.875	30.3132	16.796	-2.04174	148.775	137.025	88.637	34.0798	44.9062	11.9537
656	gga-miR-1759	0.0740993	31.8158	5.1531	23.2768	2.69331	-0.450848	27.6343	30.2404	37.5727	24.8631	24.8004	20.1671
32	C_dre-miR-375	0.0749817	60.5998	3.32655	143.824	50.5974	1.24692	57.4757	60.2264	64.0973	168.306	177.524	85.6419
1775	mdo-miR-27a	0.0756549	154.038	64.9917	360.636	123.626	1.22726	228.939	120.618	112.555	218.088	438.506	425.314
1901	xtr-miR-20a	0.0777727	53.5852	16.0781	30.6253	6.26804	-0.807111	46.4315	71.9986	42.3256	33.8589	34.6163	23.4008
1146	hsa-miR-20a	0.0808146	58.96	16.0748	29.8123	9.28054	-0.983828	70.2266	66.1015	40.5519	33.8126	36.4219	19.2025
954	hsa-miR-1276	0.0809242	33.1663	12.047	11.2771	5.60171	-1.55633	19.3811	41.6729	38.445	14.0676	4.82821	14.9354
1152	hsa-miR-210	0.0819569	214.24	84.291	80.0826	16.2439	-1.41967	286.237	234.963	121.52	95.0915	82.3206	62.8358
458	gga-miR-15b	0.0825438	210.775	27.6727	124.13	31.0976	-0.763848	242.724	194.326	195.275	153.865	91.8287	126.697
1843	xtr-miR-139	0.0869054	14.0119	4.13325	53.2787	30.1858	1.9269	10.3103	18.4718	13.2537	85.0233	24.9407	49.8721
1951	xtr-miR-375	0.089292	53.9794	26.8388	131.225	49.8514	1.28156	28.8312	50.8691	82.2378	184.874	122.468	86.3322
17	C_dre-miR-133a*	0.0893999	29.1791	15.9939	82.9453	46.846	1.50722	21.8294	47.5268	18.1811	137.014	54.5162	57.3052
136	dre-miR-133a*	0.089491	24.6761	12.1028	68.0167	34.717	1.46277	24.777	36.7282	12.5231	108.104	48.0885	47.8575
1193	hsa-miR-27a	0.0919289	153.174	60.5728	322.021	110.615	1.07198	221.689	131.098	106.736	204.973	336.27	424.821
1819	xtr-miR-106	0.0929336	82.4727	16.2081	34.613	14.8198	-1.2526	85.0026	97.267	65.1485	48.1155	18.7574	36.9663
214	dre-miR-20a	0.095271	71.7396	11.2327	36.1433	12.5041	-0.98904	75.4152	80.6741	59.1295	38.9415	47.0113	22.4772
496	gga-miR-1629	0.0953303	52.6874	21.9898	19.2586	10.4939	-1.45195	28.7034	71.8995	57.4593	17.8173	30.3987	9.55984
1923	xtr-miR-27a	0.0967833	127.081	27.1172	307.624	123.916	1.27542	158.387	111.975	110.881	178.419	318.983	425.469
330	gga-miR-10a	0.0970378	35.9272	20.0947	91.6571	39.6031	1.35117	20.2105	29.0026	58.5686	88.0836	53.9618	132.926
1045	hsa-miR-150*	0.0983718	30.8826	10.7033	9.77812	6.45381	-1.65916	21.8146	28.1441	42.6891	17.0225	4.64234	7.66953
1167	hsa-miR-22	0.0986874	208.323	92.3327	82.7579	11.5627	-1.33186	299.576	210.447	114.947	80.7708	72.3175	95.1853
459	gga-miR-15c	0.0997454	213.81	42.7362	150.911	21.9042	-0.50263	210.991	172.553	257.886	166.94	125.953	159.841
1145	hsa-miR-208b	0.0998255	14.8214	6.55745	35.2418	5.68303	1.24961	19.725	17.3662	7.37297	41.3799	30.1629	34.1826
Following transcripts are statistically insignificant (p-value > 0.1)
166	dre-miR-15b	0.100392	178.75	16.6094	144.227	18.3004	-0.309594	193.353	160.681	182.215	161.195	124.836	146.652
1148	hsa-miR-20b	0.100711	463.024	263.222	162.441	32.3156	-1.51117	764.283	347.3	277.49	179.389	182.759	125.177
940	hsa-miR-1265	0.101694	19.8865	11.0693	6.6349	4.24895	-1.58364	17.3279	10.3205	32.011	3.53576	4.89053	11.4784
252	dre-miR-30b	0.101699	129.683	9.92742	196.094	42.8778	0.596553	129.794	119.701	139.555	151.306	200.211	236.764
1143	hsa-miR-206	0.101865	1320.8	948.302	6818.79	714.388	2.36811	240.499	1706.04	2015.85	7573.43	6152.95	6730
1958	xtr-miR-451	0.102576	1968.63	1180.97	379.223	106.502	-2.37607	615.864	2495.99	2794.04	266.502	393.001	478.166
80	C_mdo-miR-375	0.103046	20.356	10.3297	73.4934	55.8605	1.85216	10.5584	19.3636	31.146	137.687	35.9404	46.8527
231	dre-miR-223	0.104841	383.779	310.426	97.4525	63.8885	-1.97751	239.065	172.134	740.139	56.9496	171.102	64.3057
765	gga-miR-22	0.104967	217.605	75.7158	103.757	19.2291	-1.06851	282.549	235.824	134.442	84.3364	104.145	122.789
931	hsa-miR-125b-1*	0.105073	25.808	9.16708	13.2082	3.30422	-0.966383	29.0003	15.4716	32.9521	16.1594	13.8268	9.63839
41	C_gga-miR-451	0.107914	545.394	318.325	139.424	64.6907	-1.96782	182.297	776.459	677.425	66.8356	190.984	160.453
233	dre-miR-22b	0.108949	153.508	59.329	78.3471	13.2924	-0.970359	121.636	221.961	116.927	65.6138	77.292	92.1357
232	dre-miR-22a	0.110582	271.328	105.506	123.161	21.2192	-1.1395	368.829	285.839	159.318	98.7138	133.966	136.803
110	dre-miR-101a	0.110998	25.2314	8.40829	44.5413	5.25645	0.819921	16.257	32.9271	26.5101	46.4121	38.6053	48.6063
74	C_hsa-miR-93	0.112129	674.015	282.307	336.774	38.5682	-1.001	997.78	544.988	479.277	355.708	362.217	292.398
436	gga-miR-1583	0.113843	62.0282	51.2366	8.22226	6.4232	-2.91532	12.2822	59.1668	114.636	14.8513	2.02693	7.7885
392	gga-miR-148a	0.114033	430.399	123.166	685.812	90.7252	0.672139	562.333	318.444	410.419	789.547	646.602	621.286
1899	xtr-miR-206	0.11404	1269.68	956.173	6422.64	267.924	2.3387	193.182	1595.51	2020.36	6390.06	6172.49	6705.36
21	C_dre-miR-141	0.114824	2872.83	710.577	1815.83	197.045	-0.661843	3492.84	3028.22	2097.41	1705.8	1698.37	2043.32
1195	hsa-miR-27b	0.114836	790.992	103.479	961.813	86.5802	0.282093	907.463	709.652	755.862	881.238	950.847	1053.35
946	hsa-miR-1271	0.115743	24.3162	12.7955	10.1884	1.43192	-1.25499	18.6845	15.3026	38.9616	11.6533	8.7919	10.1201
1072	hsa-miR-181d	0.116736	24.4403	7.1361	10.1459	4.62088	-1.26837	32.6083	21.2975	19.415	11.5282	4.99158	13.9178
787	gga-miR-30a-5p	0.117373	135.066	30.8957	202.356	24.5336	0.583229	159.146	145.823	100.23	181.308	196.46	229.301
25	C_dre-miR-19d	0.117789	2055.61	1051.51	618.693	189.391	-1.73227	2796.57	2518.15	852.124	823.603	582.405	450.072
1750	mdo-miR-19b	0.118723	278.153	143.123	97.497	38.7315	-1.51245	379.428	340.616	114.414	137.371	60.0196	95.1002
1889	xtr-miR-1a	0.118875	1253	1071.71	11664.3	1368.63	3.21864	62.9961	2142.09	1553.91	10087	12538.8	12367
11	C_bta-miR-27a	0.120477	543.601	200.401	941.587	170.356	0.792547	774.978	430.947	424.878	823.443	864.451	1136.87
743	gga-miR-1a	0.120824	1277.98	1051.07	11388.7	872.639	3.15567	66.2831	1943.64	1824.03	11097.7	10698.8	12369.7
1767	mdo-miR-22	0.123143	680.802	348.878	259.086	44.7392	-1.3938	1036.49	666.764	339.155	215.133	257.554	304.572
72	C_hsa-miR-612	0.123417	33.2991	22.6898	11.349	4.36063	-1.55292	15.962	24.956	58.9793	13.5854	6.32386	14.1377
1804	xla-miR-19b	0.123432	253.581	115.982	96.6414	16.7882	-1.39173	313.368	327.471	119.903	115.766	84.3361	89.8219
131	dre-miR-130b	0.125966	1212.28	150.394	1498.91	184.941	0.306198	1380.86	1091.88	1164.1	1672.91	1519.13	1304.69
1752	mdo-miR-200a	0.127305	1492.15	213.625	1091.34	225.554	-0.451295	1694.53	1513.1	1268.82	1227.26	830.977	1215.78
742	gga-miR-19b	0.129341	269.111	120.992	106.793	21.4149	-1.33338	348.799	328.648	129.887	131.452	92.8685	96.0592
78	C_mdo-miR-206	0.129436	1433.62	1143.76	6687.64	1018.29	2.22184	198.807	1645.29	2456.74	7093.21	5529.06	7440.65
754	gga-miR-206	0.129658	1542.84	1217.49	7130.5	642.755	2.20842	211.872	1816.29	2600.34	7517.04	6388.53	7485.94
544	gga-miR-1668*	0.130085	26.964	11.6943	12.1521	4.12532	-1.14983	13.7765	36.0725	31.043	12.7418	7.76362	15.9508
1610	hsa-miR-663b	0.130933	17.5729	13.9478	3.50752	3.62996	-2.32483	14.1274	32.9205	5.6708	7.57866	0.608279	2.33561
372	gga-miR-1456	0.131819	36.5952	15.0596	16.8209	7.70264	-1.1214	19.4196	47.5373	42.8286	11.882	25.6963	12.8845
1129	hsa-miR-19b	0.132123	308.532	159.421	113.768	36.8382	-1.43933	392.974	407.97	124.651	130.812	138.997	71.4939
89	C_rno-miR-200b	0.132378	2208.49	121.807	1962.63	169.986	-0.170271	2157.57	2120.41	2347.5	1887.89	1842.83	2157.19
163	dre-miR-155	0.134192	98.338	45.1544	48.8531	17.0031	-1.0093	71.746	72.7939	150.474	61.1756	29.4547	55.9291
1774	mdo-miR-25	0.134913	1389.91	269.728	1026.71	171.806	-0.436964	1700.97	1220.86	1247.89	1129.08	1122.69	828.355
1670	hsa-miR-93	0.13599	754.222	325.938	382.269	64.8665	-0.980401	1122.18	638.746	501.743	425.464	413.664	307.678
1186	hsa-miR-25	0.137458	1286.74	266.121	962.801	121.998	-0.418409	1562.83	1031.86	1265.52	1100.92	917.715	869.763
1773	mdo-miR-24	0.137656	59.873	17.784	102.755	31.0804	0.779234	65.9096	73.8529	39.8564	129.849	68.8259	109.591
746	gga-miR-200a	0.139127	1549.05	287.74	1158.16	51.0107	-0.419555	1760.91	1664.78	1221.47	1185.68	1099.3	1189.49
394	gga-miR-155	0.140294	106.867	44.0701	59.4199	4.84282	-0.8468	78.8695	84.0656	157.666	57.586	64.9119	55.7619
106	dre-let-7i	0.140552	1569.05	176.936	2080.05	405.317	0.406733	1753.41	1553.12	1400.61	2285.09	2341.89	1613.18
1830	xtr-miR-128	0.141349	37.843	25.6894	105.2	31.9588	1.47503	13.324	35.6436	64.5613	110.561	70.8993	134.139
1038	hsa-miR-148a	0.145074	422.732	148.65	642.95	138.004	0.604964	591.784	312.46	363.952	800.04	587.577	541.232
773	gga-miR-27b	0.14556	798.411	61.4781	1052.69	182.243	0.398877	859.146	736.216	799.87	842.362	1152.02	1163.69
174	dre-miR-181a*	0.145926	30.2004	11.2466	9.05901	7.46095	-1.73714	21.1834	26.6152	42.8026	7.95276	2.21294	17.0113
108	dre-miR-1	0.146344	2173.44	1830.62	13456.5	398.993	2.63025	119.994	3634.56	2765.76	13406.3	13084.9	13878.2
1758	mdo-miR-206	0.146608	1616.16	1389.8	6772.45	1514.91	2.06711	213.542	1642.15	2992.77	7597.76	5024.09	7695.5
1921	xtr-miR-25	0.14702	1224.8	194.984	965.408	59.5873	-0.343339	1417.79	1027.88	1228.74	1011.58	986.503	898.142
1776	mdo-miR-27b	0.14937	841.395	142.216	1040.45	111.168	0.306349	1001.95	791.004	731.236	934.601	1156.27	1030.48
213	dre-miR-206	0.149819	1818.22	1399.99	7725.07	769.79	2.08702	212.818	2456.7	2785.15	8585.09	7100.53	7489.58
1057	hsa-miR-15a	0.15265	33.6897	3.88813	13.5177	8.075	-1.31746	30.8133	38.1133	32.1425	19.2328	4.27979	17.0404
265	dre-miR-429	0.153475	473.723	64.7226	563.484	46.3056	0.25033	488.35	402.938	529.88	533.936	539.664	616.85
1746	mdo-miR-193	0.15369	39.1416	16.324	14.6753	9.05864	-1.41531	20.6859	45.0508	51.688	19.344	4.23474	20.4473
342	gga-miR-130a	0.15371	31.6181	14.8938	67.055	32.9209	1.0846	16.489	46.2649	32.1002	104.759	44.012	52.3934
132	dre-miR-130c	0.154081	30.2511	12.9126	57.5729	25.9551	0.928402	23.8769	45.1113	21.765	87.1887	38.7846	46.7453
63	C_hsa-miR-221	0.156058	186.107	24.7305	123.566	34.6389	-0.590845	214.206	176.465	167.65	144.469	83.5826	142.648
853	hsa-miR-1	0.156528	2479.02	2088.38	13581	454.833	2.45375	141.872	4162.02	3133.16	13057.2	13809.7	13876.2
195	dre-miR-199	0.158578	611.182	304.553	277.289	62.178	-1.14021	937.826	560.687	335.032	299.989	206.951	324.928
738	gga-miR-199	0.159717	559.006	247.73	287.19	28.9442	-0.960859	817.668	535.46	323.889	276.045	265.474	320.05
203	dre-miR-200a	0.160316	1553.74	375.937	1096.26	193.646	-0.503154	1893.45	1617.93	1149.84	1233	874.674	1181.11
145	dre-miR-139	0.16308	17.7452	6.93376	48.4008	35.8411	1.4476	23.1303	20.1837	9.92165	89.3618	22.7987	33.0418
1914	xtr-miR-221	0.163283	158.028	31.2973	121.593	14.2497	-0.378126	186.554	162.981	124.55	105.669	133.145	125.964
199	dre-miR-19b	0.165319	316.207	172.483	109.072	24.4227	-1.53559	440.852	388.415	119.356	132.632	110.715	83.8695
147	dre-miR-140*	0.165931	276.249	224.587	645.889	187.495	1.22532	170.6	534.179	123.968	437.761	698.316	801.59
256	dre-miR-30e*	0.166818	20.6871	9.4775	33.6753	8.76129	0.702963	12.972	17.8228	31.2663	43.7755	29.1253	28.1251
58	C_hsa-miR-200a	0.166982	1757.2	389.685	1254.65	277.074	-0.48599	2145.61	1759.74	1366.25	1518.49	966.012	1279.45
130	dre-miR-130a	0.167221	62.5527	19.4722	88.6603	7.90646	0.503218	52.2081	85.0139	50.4359	94.3932	79.6406	91.9471
1856	xtr-miR-155	0.169255	123.838	52.2514	70.0338	23.3046	-0.822335	82.2923	106.721	182.501	68.1917	94.2047	47.7049
810	gga-miR-454	0.17066	18.2961	6.69586	30.7518	9.63937	0.749138	10.6019	22.8025	21.4837	41.4408	28.0954	22.7192
1479	hsa-miR-548o	0.171321	23.6349	16.4485	4.07202	5.86428	-2.5371	14.0347	42.6276	14.2422	1.29391	0.113055	10.8091
440	gga-miR-1587	0.17148	40.206	11.9019	16.5858	9.49968	-1.27746	26.4764	47.5999	46.5416	23.6484	5.78581	20.3232
6	C_bta-miR-199a-5p	0.171893	805.617	336.681	400.061	75.8351	-1.00988	1069.49	920.927	426.431	322.336	403.993	473.853
1844	xtr-miR-140	0.172333	13.797	5.79337	24.4767	8.58938	0.827056	7.56112	19.0122	14.8175	34.0398	17.4175	21.9728
1783	mdo-miR-30a	0.173887	157.212	44.2457	224.835	16.8843	0.516153	183.939	181.558	106.14	228.604	239.517	206.385
1879	xtr-miR-192	0.176196	19.3418	10.7287	48.6584	30.1212	1.33097	7.17147	23.4229	27.4311	83.0604	35.8917	27.0232
90	C_rno-miR-214	0.176672	1805.32	321.414	1453.19	179.911	-0.313029	2176.45	1617.84	1621.66	1660.75	1356.89	1341.93
24	C_dre-miR-199*	0.176963	1972.32	381.175	2539.09	393.93	0.364419	2239.12	2142.08	1535.76	2991.86	2274.89	2350.52
1016	hsa-miR-140-3p	0.177943	254.69	225.051	587.72	139.152	1.20639	160.643	511.509	91.917	427.042	668.372	667.747
1789	mdo-miR-365	0.178148	357.434	143.847	196.646	59.3509	-0.862074	389.578	200.234	482.491	134.223	203.363	252.353
359	gga-miR-140*	0.178923	333.747	296.602	764.935	225.238	1.19658	168.079	676.173	156.988	510.048	937.172	847.584
1935	xtr-miR-30b	0.179643	119.721	34.476	182.303	53.0853	0.60667	81.7373	128.39	149.034	138.454	167.135	241.322
242	dre-miR-27c	0.182724	45.9989	18.7699	79.6181	15.1994	0.791496	24.4407	54.8444	58.7117	64.603	94.9953	79.256
809	gga-miR-451	0.182833	415.042	250.012	119.805	44.4977	-1.79257	128.156	586.385	530.585	68.8842	151.211	139.319
1884	xtr-miR-199a	0.18541	626.764	303.948	294.455	21.1076	-1.08988	901.588	678.396	300.307	272.731	314.887	295.746
929	hsa-miR-125a-5p	0.187285	90.5033	8.8831	133.233	38.4942	0.557903	81.9501	89.8768	99.6831	94.0232	170.969	134.705
69	C_hsa-miR-375	0.188717	10.5587	3.86203	31.45	23.5841	1.57463	9.81776	14.7375	7.12083	58.0434	23.2331	13.0736
412	gga-miR-1562	0.190785	24.9151	13.4082	10.5986	5.13043	-1.23315	10.6297	26.8882	37.2274	10.6589	5.43829	15.6986
934	hsa-miR-126*	0.19116	32.8714	22.7597	12.6459	1.75151	-1.37817	25.6903	14.5684	58.3555	14.1315	10.7146	13.0915
1132	hsa-miR-200a	0.191847	1656.77	420.288	1169.26	107.323	-0.50278	1952.76	1841.83	1175.7	1289.91	1084.44	1133.41
1712	mdo-miR-133a	0.192236	432.613	290.878	1068.32	109.297	1.3042	97.5304	580.169	620.141	1190.2	1035.75	979.017
1888	xtr-miR-19b	0.192503	285.447	150.531	112.352	22.6361	-1.3452	367.249	377.366	111.727	114.955	133.574	88.5268
1638	hsa-miR-874	0.192587	23.9239	8.03585	15.9479	1.63517	-0.585082	18.0583	20.63	33.0833	16.1895	17.4488	14.2054
251	dre-miR-30a	0.195616	36.2058	12.0445	50.9281	9.91851	0.492242	26.2694	32.7466	49.6013	51.6407	40.6725	60.4711
1956	xtr-miR-429	0.19574	510.019	87.2283	608.869	57.6087	0.255581	484.943	438.075	607.038	603.844	553.937	668.825
803	gga-miR-429	0.19596	463.476	71.4129	562.09	45.867	0.278304	517.9	382.614	489.915	521.03	553.647	611.591
1751	mdo-miR-20	0.19682	62.2051	10.2126	25.7574	18.7639	-1.27205	62.7023	72.16	51.7529	43.3361	5.99872	27.9373
1839	xtr-miR-133d	0.197682	482.174	336.805	1228.06	244.891	1.34875	100.231	609.689	736.603	1508.39	1055.77	1120.01
786	gga-miR-30a-3p	0.198182	20.0603	7.72232	34.2946	11.5075	0.773637	11.3603	22.7174	26.1033	43.8706	37.4845	21.5287
57	C_hsa-miR-199a-5p	0.198925	664.065	370.152	300.117	50.879	-1.1458	1051.04	627.742	313.414	357.538	260.644	282.168
189	dre-miR-193a	0.200071	136.866	6.77622	26.4073	22.4111	-2.37375	144.416	134.868	131.313	40.6646	0.575608	37.9817
1791	mdo-miR-375	0.203033	24.2478	2.13412	87.8398	62.6625	1.85702	21.787	25.3657	25.5908	148.531	91.6112	23.3768
358	gga-miR-140	0.20358	13.0335	1.98343	25.7713	11.7645	0.983546	15.2564	12.3992	11.4447	35.8324	28.6455	12.836
817	gga-miR-460	0.204889	12.736	7.73579	28.2341	12.0949	1.14853	3.87824	16.1658	18.1638	39.1389	15.2252	30.3383
348	gga-miR-133a	0.204988	486.681	334.02	1169.49	246.026	1.26484	110.805	749.5	599.738	1420.31	1159.62	928.552
254	dre-miR-30d	0.205502	197.211	54.9639	262.465	46.862	0.412383	259.04	153.89	178.704	217.527	258.829	311.039
1949	xtr-miR-365	0.205896	272.401	111.48	152.4	87.9959	-0.837872	251.945	172.566	392.693	95.4544	107.995	253.75
1286	hsa-miR-365	0.207086	234.621	89.8104	136.897	48.0881	-0.777244	276.201	131.556	296.106	105.711	112.702	192.277
799	gga-miR-365	0.207894	225.863	84.3467	132.445	49.3606	-0.770051	257.271	130.319	290	90.4823	120.024	186.831
788	gga-miR-30b	0.208618	105.803	42.2716	167.842	46.7861	0.665717	58.9425	117.403	141.064	121.731	166.519	215.275
1482	hsa-miR-550	0.20872	24.8766	12.4738	8.54875	6.02029	-1.54101	17.0319	39.2604	18.3376	12.2232	1.60098	11.8221
1802	xla-miR-133a	0.210459	444.597	319.106	1119.86	85.1638	1.33274	76.9323	607.314	649.544	1218.09	1074.76	1066.73
1700	mdo-miR-101	0.214328	22.9637	6.46932	35.6162	12.0144	0.63318	19.1604	30.4334	19.2972	45.3171	22.1771	39.3545
349	gga-miR-133b	0.2151	509.138	371.001	1283.27	262.251	1.33369	89.5293	793.695	644.189	1554.36	1264.57	1030.86
225	dre-miR-218a	0.217063	25.8582	7.99623	38.2804	10.3659	0.565983	16.6606	31.1588	29.7553	48.2569	39.0198	27.5646
263	dre-miR-365	0.217869	247.349	113.64	132.164	53.9394	-0.904217	270.321	123.978	347.747	102.983	99.1017	194.408
68	C_hsa-miR-365	0.219561	248.299	101.136	139.761	59.5666	-0.82912	317.292	132.203	295.402	103.715	107.052	208.515
1172	hsa-miR-221	0.222371	169.049	57.1153	115.52	3.14481	-0.549299	230.195	159.876	117.075	112.212	115.877	118.471
991	hsa-miR-130a	0.222568	71.6877	22.276	94.2273	6.25819	0.39442	58.0465	97.3937	59.623	93.7632	100.705	88.2142
1756	mdo-miR-203	0.225534	6882.43	919.169	5700.14	955.308	-0.27192	5822.15	7370.9	7454.23	5619.81	4787.54	6693.08
1768	mdo-miR-221	0.227403	204.353	81.077	133.099	14.4122	-0.618566	297.486	166.038	149.534	116.497	142.405	140.393
1616	hsa-miR-671-5p	0.228134	39.7338	19.8282	8.26643	8.10895	-2.26503	17.2517	47.2233	54.7263	16.385	0.167178	8.24706
1836	xtr-miR-133a	0.231487	439.038	327.372	1052.87	143.105	1.2619	69.1184	556.605	691.392	1196.25	910.038	1052.32
1965	xtr-miR-92a	0.234759	358.176	87.4576	267.544	51.3696	-0.42089	404.274	257.312	412.941	219.055	262.2	321.377
1891	xtr-miR-200a	0.235767	1468.34	379.298	1079.41	98.1481	-0.44394	1604.94	1760.41	1039.66	1002.94	1045.21	1190.08
1820	xtr-miR-107	0.236528	91.5373	9.3701	119.639	27.2554	0.386257	84.273	102.114	88.2252	142.97	89.6815	126.265
281	dre-miR-460-3p	0.239599	21.9525	15.4685	8.62016	6.11524	-1.3486	10.912	39.6323	15.3132	10.3439	1.82805	13.6885
1068	hsa-miR-181a-2*	0.239891	25.4983	9.55803	13.6768	7.6276	-0.898667	28.9179	14.7008	32.8762	16.1764	5.11307	19.741
36	C_gga-miR-133b	0.242213	542.534	392.226	1225.2	117.535	1.17523	89.8996	782.372	755.331	1353.39	1199.71	1122.5
1227	hsa-miR-30b	0.245022	172.893	20.7252	229.396	56.2594	0.407955	155.502	167.352	195.826	169.647	237.186	281.354
1125	hsa-miR-199a-5p	0.245687	670.06	375.056	324.153	30.7612	-1.04761	1047.52	665.202	297.457	344.249	339.47	288.741
1395	hsa-miR-509-5p	0.246864	27.9566	18.837	9.29836	6.92712	-1.58814	17.6538	49.6978	16.5183	13.3697	13.2253	1.30005
1225	hsa-miR-30a	0.247588	139.538	36.0262	201.526	59.6648	0.530312	170.068	148.744	99.8018	233.152	132.706	238.72
113	dre-miR-107	0.248539	117.164	25.2824	144.134	8.25794	0.29888	132.932	130.557	88.0028	144.912	151.976	135.515
990	hsa-miR-1308	0.250399	67.7164	10.9374	47.6826	16.8151	-0.506044	79.9817	64.1913	58.9762	51.3359	62.3706	29.3411
851	hsa-let-7i	0.251778	1676.36	165.87	2157.43	484.259	0.363979	1726.66	1811.26	1491.17	2268.59	2576.44	1627.25
935	hsa-miR-1260	0.252394	31.301	5.28543	19.3666	13.7889	-0.692638	25.2184	34.7745	33.9101	12.0041	10.8217	35.274
1837	xtr-miR-133b	0.252587	484.649	379.788	1147.54	194.822	1.24354	59.5931	603.721	790.634	1352.48	964.73	1125.42
229	dre-miR-221	0.259157	182.153	38.4501	145.722	26.3617	-0.321936	224.083	173.832	148.545	122.256	174.247	140.663
1159	hsa-miR-216b	0.26324	22.8196	11.9867	13.326	1.42857	-0.776033	36.4098	18.2961	13.7529	12.7867	12.2455	14.9457
827	gga-miR-739	0.264056	105.583	21.9971	71.7711	34.5644	-0.556907	80.9247	123.189	112.637	111.659	50.6358	53.0187
1777	mdo-miR-29a	0.264181	28.0666	10.199	77.0563	69.0228	1.45706	20.54	23.9856	39.6742	34.4566	40.02	156.692
1091	hsa-miR-18b	0.265708	40.5558	1.47013	26.9292	12.5514	-0.590735	40.222	42.1641	39.2813	36.6285	12.7532	31.4059
586	gga-miR-1702	0.268645	28.5751	13.2138	16.3735	7.71963	-0.803395	16.7019	26.2126	42.8109	18.895	7.70844	22.5171
1353	hsa-miR-483-5p	0.274628	26.4456	10.7382	15.8936	7.34372	-0.734584	15.4176	27.0508	36.8685	22.5551	8.01877	17.107
725	gga-miR-181a*	0.275109	24.9543	15.2367	10.8331	6.68247	-1.20384	8.87244	26.8156	39.1747	11.2017	3.97401	17.3237
1232	hsa-miR-30d	0.275972	212.045	58.366	266.738	33.2447	0.331057	278.627	169.717	187.789	237.208	260.263	302.745
1114	hsa-miR-193b*	0.279627	33.1414	3.05736	14.6555	11.7792	-1.17719	29.6112	34.9323	34.8806	19.1475	23.5278	1.29118
1821	xtr-miR-10a	0.2805	23.4084	11.2691	38.5627	14.3187	0.720177	11.3051	25.322	33.5982	44.4766	22.2343	48.9771
46	C_hsa-miR-133b	0.281425	1154.9	837.744	2256.95	154.193	0.966604	200.371	1496.27	1768.07	2404.79	2097.1	2268.96
774	gga-miR-29a	0.281891	92.6267	39.5194	270.428	258.443	1.54574	90.0971	54.4329	133.35	132.908	109.821	568.555
45	C_hsa-miR-133a	0.283445	1248.9	900.188	2401.54	130.17	0.943303	225.481	1603.12	1918.09	2517.69	2260.85	2426.07
1881	xtr-miR-194	0.285055	18.5064	10.9155	31.4625	14.4999	0.765606	7.55629	18.5759	29.387	48.1284	24.5194	21.7396
344	gga-miR-130c	0.287297	65.88	26.0495	89.4154	20.3791	0.440683	42.5685	93.998	61.0735	111.011	70.5223	86.7129
87	C_mmu-miR-92a	0.2911	563.22	162.364	427.146	34.3315	-0.398968	729.895	405.541	554.224	391.536	429.866	460.037
343	gga-miR-130b	0.294312	1831.7	103.625	1949.29	123.155	0.0897643	1895.76	1887.19	1712.15	1890.86	2090.78	1866.22
18	C_dre-miR-133b	0.295485	1273.49	881.366	2375.03	495.423	0.899152	258.682	1847.4	1714.4	2935.51	1995.61	2193.97
1001	hsa-miR-133a	0.296013	1403.6	987.353	2582.29	147.868	0.879519	267.031	2049.5	1894.27	2737.71	2565.8	2443.36
1859	xtr-miR-15c	0.297465	233.775	32.3303	184.648	53.0712	-0.340348	259.459	197.47	244.397	173.967	242.247	137.729
135	dre-miR-133a	0.29929	1315.38	949.048	2461.9	158.024	0.904289	220.997	1813.25	1911.9	2597.71	2288.45	2499.53
15	C_dre-miR-130b	0.29964	1362.54	216.571	1644.35	344.556	0.27122	1612.58	1234.06	1240.97	2038.73	1492.58	1401.73
137	dre-miR-133b	0.299948	1216.02	882.862	2285.49	114.064	0.910329	197.024	1699.57	1751.48	2411	2188.15	2257.31
16	C_dre-miR-133a	0.300011	1352.87	939.715	2486.25	456.476	0.877944	270.933	1965.37	1822.33	2995.45	2113.73	2349.57
1937	xtr-miR-30d	0.300933	197.216	51.137	245.868	48.2254	0.318104	254.595	156.453	180.602	199.813	241.787	296.004
350	gga-miR-133c	0.301301	1337.76	1015.29	2556.8	337.295	0.934521	199.923	2151.24	1662.12	2904.99	2533.85	2231.57
1196	hsa-miR-27b*	0.302651	35.5953	4.56676	25.7928	10.5372	-0.464718	40.2414	35.4322	31.1122	35.1164	14.3607	27.9012
64	C_hsa-miR-222	0.30306	263.163	136.604	165.45	46.5879	-0.66956	418.921	206.848	163.719	210.673	117.608	168.07
259	dre-miR-34	0.303187	81.306	12.587	93.7903	12.139	0.206077	77.0075	95.4792	71.4313	99.267	79.8779	102.226
1	C_age-miR-222	0.304351	255.859	112.065	167.796	22.4121	-0.608642	377.767	232.489	157.322	177.516	183.708	142.165
814	gga-miR-456	0.304583	49.8294	10.9043	69.1276	25.9075	0.472265	37.5688	53.4778	58.4417	98.7868	50.9147	57.6814
768	gga-miR-222	0.307678	225.028	92.8801	157.322	34.796	-0.516384	329.037	195.68	150.366	136.661	197.495	137.809
1629	hsa-miR-765	0.307714	33.5838	3.95274	13.8938	12.5206	-1.27332	30.7165	31.9421	38.0929	24.9906	0.319753	16.3712
776	gga-miR-29c	0.308313	29.7621	23.0357	82.7063	84.1131	1.47452	10.6342	23.3185	55.3334	29.1222	39.3444	179.652
1838	xtr-miR-133c	0.308702	1199.9	884.342	2252.78	461.853	0.908793	195.615	1541.96	1862.12	2709.14	1785.62	2263.56
201	dre-miR-19c	0.309942	77.8813	42.4843	40.1779	15.7226	-0.954874	93.6214	110.249	29.7731	57.9531	28.0913	34.4893
196	dre-miR-199*	0.310719	1842.58	147.651	2426.24	694.535	0.396996	2007.13	1721.68	1798.92	3039.13	1671.85	2567.74
1002	hsa-miR-133b	0.311223	1310.76	957.099	2402.04	132.692	0.873861	206.06	1890.9	1835.31	2538.2	2394.82	2273.11
921	hsa-miR-1254	0.311357	24.0858	11.7259	13.3919	3.96766	-0.846823	27.1917	11.1197	33.9461	17.5224	13.0432	9.6101
1140	hsa-miR-203	0.311682	3900.53	630.631	4397.49	385.239	0.173008	3466.02	4623.85	3611.73	3990.89	4757.05	4444.51
755	gga-miR-20a	0.312163	52.5557	9.14331	39.3038	14.6888	-0.41918	62.788	45.1866	49.6926	38.9273	54.1772	24.8068
37	C_gga-miR-133c	0.313293	1405.86	990.532	2451.17	132.921	0.802017	279.429	2140.89	1797.26	2591.1	2435.81	2326.59
1762	mdo-miR-214	0.313957	1843.1	427.997	1491.82	291.959	-0.305065	2317.56	1486.09	1725.66	1813.11	1242.75	1419.59
1237	hsa-miR-31*	0.314255	27.0414	17.1493	11.4647	9.71541	-1.23797	12.2843	45.8555	22.9844	11.9206	20.9442	1.52939
9	C_bta-miR-221	0.314706	413.677	216.736	262.882	7.04859	-0.654089	663.712	297.966	279.353	255.056	268.732	264.858
246	dre-miR-29a	0.315696	72.6959	34.4014	215.381	212.487	1.56694	61.5111	45.2788	111.298	118.898	68.2533	458.992
834	gga-miR-99a	0.315965	125.983	19.1357	150.597	30.5949	0.257469	106.051	144.208	127.69	139.573	127.043	185.177
146	dre-miR-140	0.31972	17.7915	9.69551	38.9482	27.0103	1.13037	22.8779	23.8853	6.61118	67.5987	13.9498	35.2961
1926	xtr-miR-29a	0.320117	82.3701	28.0716	242.059	240.684	1.55516	68.965	63.5141	114.631	130.318	77.5567	518.302
839	hsa-let-7b*	0.322	20.8776	3.09087	26.0787	7.11104	0.32092	17.3118	22.5274	22.7935	23.2255	34.1733	20.8374
1174	hsa-miR-222	0.322152	269.551	159.208	156.664	18.2473	-0.782884	449.785	210.802	148.067	175.917	154.452	139.624
790	gga-miR-30d	0.326481	199.833	65.4112	253.804	50.1996	0.344925	270.922	142.189	186.386	197.785	268.917	294.711
230	dre-miR-222	0.326642	233.512	97.9777	161.213	22.4651	-0.534526	342.664	204.704	153.168	158.509	184.908	140.223
43	C_hsa-miR-125b	0.32767	2994.42	391.724	2434.82	680.727	-0.298463	2700.07	2844.16	3439.03	1811.02	2332.54	3160.9
172	dre-miR-17a*	0.327797	21.6529	18.4444	9.10664	6.55983	-1.24957	13.3528	8.81684	42.7891	12.9752	1.53259	12.8121
1668	hsa-miR-92b	0.329242	73.0167	17.2405	86.0135	7.94898	0.236337	61.9576	64.2107	92.8818	80.9995	95.1787	81.8624
1205	hsa-miR-29a	0.338381	11.8212	6.06375	49.3076	61.1175	2.06044	17.0765	13.2004	5.18661	13.5406	14.5044	119.878
208	dre-miR-203a	0.340114	7417.8	1704.49	6218.48	283.785	-0.25443	6242.05	9372.61	6638.75	5910.45	6469.31	6275.69
930	hsa-miR-125b	0.34148	2751.22	294.487	2253.03	689.91	-0.288203	2480.86	2707.8	3065.01	1674.31	2068.28	3016.51
767	gga-miR-221	0.341618	182.103	33.8274	149.312	38.4082	-0.28643	220.777	167.512	158.02	108.496	184.745	154.693
449	gga-miR-1595	0.342708	24.6215	7.29737	12.5762	13.5333	-0.969228	19.9111	20.926	33.0274	27.0898	0.302757	10.3359
337	gga-miR-125b	0.343019	2723.3	567.222	2170.72	767.118	-0.327181	2378.78	2413.14	3377.97	1616.48	1849.44	3046.24
949	hsa-miR-127-3p	0.343127	24.6284	10.255	17.1936	5.29098	-0.51845	35.737	15.5224	22.6259	15.1967	13.1917	23.1925
22	C_dre-miR-16b	0.344783	873.49	196.355	1218.31	431.801	0.480022	1093.87	809.446	717.152	1531.54	1397.66	725.739
1213	hsa-miR-301a	0.346456	33.6051	8.74616	22.1324	12.1521	-0.602519	37.6375	39.6075	23.5701	32.4332	8.73016	25.2338
1906	xtr-miR-214	0.346901	1657.44	389.422	1375.25	212.74	-0.269263	2103.95	1480.22	1388.14	1505.59	1490.4	1129.75
1679	hsa-miR-940	0.348118	24.3662	5.65311	31.9865	9.37382	0.392583	30.5522	23.078	19.4683	21.1632	37.2977	37.4986
1769	mdo-miR-222a	0.3483	232.168	130.134	142.607	8.37002	-0.703121	378.036	190.49	127.979	152.081	136.213	139.528
1853	xtr-miR-148b	0.349874	65.4198	26.9259	88.0743	14.3263	0.428995	34.4987	78.0658	83.6948	81.0055	104.561	78.6563
530	gga-miR-1658	0.354035	12.9434	3.44284	20.8218	10.637	0.685885	16.8651	10.4185	11.5464	11.1551	19.0932	32.2173
1803	xla-miR-18	0.354626	38.2508	11.7996	27.3475	10.5077	-0.484082	24.6502	45.7569	44.3453	34.6999	15.3126	32.0299
1109	hsa-miR-192	0.357278	24.3269	3.63226	59.4071	49.6314	1.28808	21.5771	28.4445	22.9591	114.535	45.4078	18.279
1301	hsa-miR-375	0.359738	7.64231	6.59793	23.4982	23.6198	1.62047	10.5975	12.2461	0.08336	50.7502	10.8149	8.92932
1017	hsa-miR-140-5p	0.365069	21.3822	12.2067	37.0854	25.5285	0.794442	12.6556	35.3314	16.1596	66.5632	22.334	22.3591
732	gga-miR-18b	0.366537	27.4179	10.3173	18.0543	9.65588	-0.602779	15.5381	32.5839	34.1318	19.9736	7.58286	26.6063
1745	mdo-miR-191	0.369416	761.235	163.471	636.892	61.7876	-0.257294	892.14	578.008	813.556	632.403	700.801	577.471
1816	xtr-miR-100	0.370267	173.372	32.6137	198.629	27.5905	0.196206	156.017	210.994	153.106	167.052	210.758	218.078
453	gga-miR-1597	0.370821	22.6058	8.77557	11.5767	11.1333	-0.96547	18.0036	17.0887	32.7252	22.3481	0.113777	12.2682
1878	xtr-miR-191	0.374289	815.935	72.123	704.933	171.403	-0.210967	886.226	742.11	819.469	621.286	902.1	591.414
918	hsa-miR-1251	0.378573	23.9947	15.3965	14.0685	4.16876	-0.770255	17.4983	12.9112	41.5747	18.8813	11.5853	11.7388
1920	xtr-miR-24b	0.379753	488.765	122.143	580.154	106.445	0.247298	624.809	452.957	388.528	479.904	568.694	691.866
62	C_hsa-miR-214	0.380121	1581.04	475.202	1273.71	229.284	-0.311843	2129.72	1312.63	1300.79	1496.58	1286.04	1038.51
1936	xtr-miR-30c	0.380626	691.245	133.767	775.117	17.2492	0.165216	689.796	558.209	825.731	759.066	793.356	772.929
1915	xtr-miR-222	0.382206	197.208	94.8284	135.326	5.75546	-0.543279	302.943	168.99	119.692	140.961	135.56	129.457
763	gga-miR-218	0.382706	12.8868	2.13938	23.606	12.9837	0.873266	10.8346	12.7219	15.1038	33.902	27.8958	9.02034
1089	hsa-miR-18a	0.38795	41.3078	1.12456	29.2591	21.6098	-0.497526	40.0255	42.1262	41.7716	51.2972	8.10475	28.3755
1628	hsa-miR-760	0.392072	27.954	12.7264	13.4733	14.2329	-1.05295	16.7591	41.7957	25.3074	28.3604	0.000139563	12.0594
312	dre-miR-92a	0.398508	605.779	203.84	469.504	27.7315	-0.367655	814.284	406.949	596.104	468.084	442.51	497.918
76	C_mdo-miR-191	0.400944	727.051	82.6061	661.369	82.6663	-0.136603	795.418	635.264	750.473	635.362	753.911	594.832
588	gga-miR-1704	0.401428	23.5712	15.8745	11.0474	9.35008	-1.09331	5.8121	36.3827	28.5187	11.7228	1.37798	20.0415
14	C_dre-miR-125c	0.401755	2497.08	166.319	2135.63	648.045	-0.225581	2563.85	2307.75	2619.64	1597.29	1954.69	2854.92
1886	xtr-miR-199b	0.402009	109.889	47.4923	77.7209	13.7341	-0.499668	103.846	160.113	65.707	91.9326	76.7098	64.5203
301	dre-miR-734	0.402063	20.2136	13.7856	10.5843	8.35688	-0.933404	6.85459	19.3969	34.3894	10.9297	2.06009	18.7631
599	gga-miR-1714	0.402664	22.9978	20.928	9.15982	8.38221	-1.3281	5.60779	17.1611	46.2245	10.5655	0.163637	16.7503
1872	xtr-miR-184	0.406848	31.7934	21.6757	53.0345	33.0517	0.738205	11.5175	29.223	54.6396	89.3745	44.9623	24.7667
221	dre-miR-214	0.407744	1983.83	351.521	1711.29	334.312	-0.213211	2345.49	1962.6	1643.41	1984.11	1811.39	1338.36
504	gga-miR-1636	0.409863	21.7855	11.0972	13.8889	3.7783	-0.649441	10.7751	32.9674	21.6141	17.5778	14.0616	10.0272
1737	mdo-miR-18	0.411384	35.176	6.94718	25.4724	16.6248	-0.465659	28.7568	42.552	34.2193	41.5976	8.38944	26.4301
1210	hsa-miR-29c	0.414384	72.5058	23.5222	213.24	227.672	1.55631	74.7217	47.954	94.8416	116.002	50.3329	473.385
1489	hsa-miR-554	0.414965	24.3978	9.18927	14.2098	12.6332	-0.779862	26.4715	14.3489	32.373	24.1716	0.000138102	18.4577
205	dre-miR-200c	0.415217	1558.3	238.396	1782.63	330.074	0.194035	1826.27	1478.88	1369.75	2113.04	1781.94	1452.9
1799	mdo-miR-92	0.421193	363.697	76.0286	308.495	64.132	-0.23749	399.306	276.399	415.386	254.283	379.29	291.912
1832	xtr-miR-130a	0.42195	67.4358	32.0621	91.7455	29.2005	0.444121	30.9949	91.315	79.9976	103.309	58.534	113.393
455	gga-miR-1598	0.424585	22.3229	10.118	14.238	12.586	-0.648777	15.1244	17.9529	33.8914	18.8331	0.000133402	23.8808
1124	hsa-miR-199a-3p	0.430697	2680.35	499.289	3003.85	282.226	0.164387	3027.29	2905.66	2108.12	3317.91	2771.48	2922.16
1665	hsa-miR-92a	0.432236	656.726	234.33	510.56	56.0671	-0.363209	905.243	439.786	625.148	517.061	563.094	451.527
796	gga-miR-34a	0.434994	68.6756	19.8479	78.2805	4.27222	0.188855	55.0375	91.4459	59.5435	82.5628	74.0185	78.2603
473	gga-miR-1611	0.437672	19.9487	8.00118	16.3076	18.4749	-0.290753	11.366	21.2784	27.2017	36.3724	0.000156276	12.5502
750	gga-miR-203	0.437893	7211.15	1929.9	6034.5	762.603	-0.256995	5656.32	9371.1	6606.03	5166.85	6598.53	6338.11
1834	xtr-miR-130c	0.442107	34.6631	17.5768	64.4928	40.5071	0.895738	15.1129	49.159	39.7174	99.6759	20.2098	73.5928
590	gga-miR-1706	0.442966	20.2381	12.3817	11.6346	9.30438	-0.79865	8.25191	19.4819	32.9807	16.9069	0.891478	17.1056
833	gga-miR-92	0.446613	299.706	71.8037	253.589	38.265	-0.241053	330.764	217.601	350.752	209.472	277.765	273.53
13	C_dre-miR-125a	0.449192	2378.19	347.373	2058.98	573.136	-0.20793	2608.37	1978.61	2547.57	1479.58	2071.74	2625.63
255	dre-miR-30e	0.451289	199.361	52.6035	232.433	42.8602	0.221431	240.531	217.453	140.099	199.371	217.07	280.857
112	dre-miR-103	0.463203	125.172	32.9792	141.987	6.11932	0.181848	149.352	138.561	87.6041	149.044	138.767	138.151
333	gga-miR-122	0.465726	68.2636	18.2787	52.727	29.983	-0.372576	67.2383	50.5192	87.0335	83.1612	23.2166	51.8031
1649	hsa-miR-887	0.467121	14.586	5.59207	14.6537	16.8115	0.00667882	14.5027	20.2192	9.03602	33.0077	10.9516	0.00170055
182	dre-miR-18a	0.469763	39.3002	16.0373	26.9207	17.7823	-0.545822	20.9333	50.5306	46.4365	40.8584	6.89369	33.0099
1928	xtr-miR-29c	0.471556	26.043	17.2998	65.3337	75.6557	1.32693	7.1486	29.8745	41.1059	23.9327	19.414	152.654
1348	hsa-miR-454	0.472006	20.2002	3.98182	33.3438	19.3808	0.723053	16.4351	24.3681	19.7972	51.9772	13.2934	34.7609
487	gga-miR-1623	0.476793	207.692	67.3721	301.57	139.161	0.538048	262.038	228.725	132.312	372.063	391.378	141.268
26	C_dre-miR-200c	0.484362	1651.77	113.39	1762.48	200.326	0.0935877	1753.34	1672.54	1529.44	1942.89	1797.64	1546.9
1622	hsa-miR-7-1*	0.48468	19.2621	5.50917	16.1342	16.2943	-0.255645	22.8886	12.9226	21.9751	32.9116	0.370418	15.1205
92	C_rno-miR-494	0.486362	42.754	30.686	20.182	5.35068	-1.08299	10.6102	71.7378	45.914	23.3162	14.0037	23.226
1707	mdo-miR-125b	0.486836	2363.29	292.851	2065.65	610.227	-0.1942	2371.33	2066.5	2652.03	1474.09	2029.88	2692.97
123	dre-miR-125b	0.491363	2478.47	235.475	2195.47	619.733	-0.174919	2410.21	2284.66	2740.53	1599.15	2151.04	2836.22
1363	hsa-miR-489	0.49322	26.0188	9.22969	20.9693	7.66525	-0.311276	20.1084	36.6543	21.2936	29.1986	19.6768	14.0324
1098	hsa-miR-191	0.498468	738.013	189.394	637.574	94.5153	-0.211055	936.348	559.049	718.642	616.631	740.804	555.286
731	gga-miR-18a	0.501022	38.2098	10.7743	29.3262	20.293	-0.381754	25.7759	44.0613	44.7921	44.9851	6.40019	36.5932
1688	hsa-miR-99a	0.502441	148.477	36.8055	166.165	14.5256	0.162377	175.922	162.858	106.653	150.291	169.413	178.792
1895	xtr-miR-203	0.505007	6370.85	1617.62	5540.76	881.523	-0.201402	5201.7	8216.97	5693.87	4523.7	6085.1	6013.47
54	C_hsa-miR-191	0.50811	798.465	252.925	662.284	92.2708	-0.269779	1069.3	568.404	757.69	687.402	739.395	560.055
1827	xtr-miR-125b	0.508465	2646.16	643.054	2259.18	852.069	-0.228103	2315.94	2235.31	3387.24	1615.29	1936.86	3225.39
1155	hsa-miR-214	0.509937	1582.19	506.682	1325.9	259.963	-0.254952	2156.97	1389.43	1200.18	1555.92	1377.92	1043.86
1818	xtr-miR-103	0.512319	113.887	11.8686	126.531	24.0766	0.151886	123.778	117.156	100.726	147.936	100.465	131.191
488	gga-miR-1624	0.513832	29.1416	5.33871	24.6014	21.4034	-0.244339	26.4574	35.2897	25.6776	44.6989	27.0094	2.09586
109	dre-miR-100	0.519928	185.461	50.1902	206.445	30.4925	0.154637	161.373	243.155	151.856	191.18	241.555	186.599
1274	hsa-miR-34a	0.522503	83.1358	17.7875	93.8819	18.0416	0.175377	85.9603	99.3421	64.105	110.231	96.8888	74.5258
1817	xtr-miR-101a	0.525301	26.0826	16.4298	40.5246	23.0929	0.635708	7.35655	38.0799	32.8115	50.9322	14.0595	56.5821
890	hsa-miR-122	0.529637	78.114	15.2785	69.884	14.1961	-0.160619	94.8462	64.9045	74.5912	86.0912	63.9072	59.6534
574	gga-miR-1691	0.54143	19.9609	11.9565	14.6659	11.2887	-0.444715	9.73608	33.1075	17.0393	26.0967	3.52482	14.3761
916	hsa-miR-1249	0.542906	20.9271	9.15775	26.75	12.1781	0.354164	31.4903	16.0684	15.2227	16.8723	23.0213	40.3565
124	dre-miR-125c	0.543476	2369.37	247.953	2123.73	657.854	-0.157899	2484.37	2084.79	2538.94	1518.33	2029.08	2823.79
1115	hsa-miR-194	0.565766	18.197	1.65153	31.8172	22.8107	0.806107	16.3794	18.6061	19.6055	55.5572	29.8285	10.0659
1835	xtr-miR-132	0.567302	18.854	16.8363	27.7528	17.5863	0.557761	7.96868	10.347	38.2463	43.4923	8.77084	30.9952
1753	mdo-miR-200a*	0.570886	41.3186	11.7608	34.7318	22.8026	-0.250535	30.3537	39.8624	53.7397	52.3336	8.9724	42.8894
314	dre-miR-93	0.575622	26.7309	5.90245	23.0977	16.0443	-0.210759	20.4002	27.7097	32.0827	37.1222	5.60188	26.5689
170	dre-miR-16c	0.580524	13.6678	5.08789	20.6601	12.2226	0.596067	9.82468	19.4377	11.7411	32.3252	7.94749	21.7077
179	dre-miR-183	0.582135	30.1495	15.3849	26.0335	22.7111	-0.211766	23.1813	19.4817	47.7856	48.1378	2.76075	27.202
1073	hsa-miR-182	0.586425	79.6395	13.477	71.5493	54.7332	-0.154546	77.3585	67.4485	94.1113	130.833	22.9383	60.877
1506	hsa-miR-572	0.587764	16.7364	13.3959	10.7735	5.4885	-0.635499	7.18037	32.0482	10.9805	16.2415	10.8143	5.26472
1234	hsa-miR-30e	0.589608	220.269	75.1138	245.292	28.3718	0.155236	276.702	249.091	135.012	212.712	258.605	264.559
1938	xtr-miR-30e	0.591342	185.747	42.5916	207.25	46.76	0.158033	218.303	201.392	137.545	180.845	179.664	261.239
177	dre-miR-182	0.592428	69.5837	27.27	61.1593	52.6481	-0.186177	51.1296	56.7147	100.907	117.488	13.1929	52.797
191	dre-miR-194a	0.593591	40.5914	20.4546	57.0322	60.6328	0.490604	32.3957	25.5056	63.8729	120.844	0.179164	50.0732
1826	xtr-miR-125a	0.595202	2448.3	577.807	2167.85	693.523	-0.175516	2458.28	1865.57	3021.06	1561.19	2018.46	2923.89
1717	mdo-miR-141	0.598815	25.3622	14.1414	30.5724	11.2108	0.269547	17.4882	41.6879	16.9106	35.4917	17.7429	38.4825
1824	xtr-miR-122	0.600254	65.7521	27.5941	54.1832	31.9563	-0.279191	49.2274	50.4214	97.6075	82.8554	19.7316	59.9626
468	gga-miR-1606	0.601067	14.2143	16.6705	7.98219	6.58816	-0.832486	5.73518	3.48768	33.42	9.98832	0.624171	13.3341
77	C_mdo-miR-193	0.601642	36.7664	22.3944	22.5811	6.19858	-0.703276	11.3743	45.2273	53.6978	23.5768	15.9449	28.2215
1084	hsa-miR-186*	0.60353	23.0544	17.8409	11.9801	8.80144	-0.944397	26.4476	3.76057	38.9549	20.8238	3.22158	11.895
1858	xtr-miR-15b	0.610784	26.8744	7.49327	23.1351	13.5427	-0.216151	18.2374	31.6411	30.7447	25.2409	35.5015	8.66284
694	gga-miR-1790	0.620271	25.3235	13.8016	17.2258	4.56473	-0.555908	9.39164	32.9481	33.6309	19.8535	11.9549	19.869
122	dre-miR-125a	0.623748	2196.57	247.21	2035.4	489.289	-0.109938	2408.07	1924.8	2256.82	1503.89	2135.25	2467.06
1457	hsa-miR-543	0.624856	18.6498	14.62	9.26217	3.99909	-1.00974	19.8822	32.6145	3.45257	11.6162	4.64471	11.5256
1135	hsa-miR-200b*	0.627992	40.6541	6.01375	37.5461	9.09083	-0.114736	34.0345	45.7808	42.1468	39.8107	45.2906	27.537
858	hsa-miR-103	0.636074	129.228	45.4035	142.208	22.3791	0.138084	169.685	137.876	80.1222	146.827	161.917	117.88
1579	hsa-miR-634	0.636244	18.9624	12.5867	13.8917	7.2556	-0.448923	32.9521	15.3795	8.55572	19.3891	5.6678	16.6182
1362	hsa-miR-488*	0.643694	19.1812	12.3257	14.9186	9.55228	-0.362579	9.67794	33.1083	14.7574	24.4018	15.0554	5.29867
1869	xtr-miR-182	0.644044	62.3414	25.6964	75.6735	32.2953	0.279596	36.8058	62.023	88.1956	107.838	75.933	43.2493
457	gga-miR-15a	0.6528	29.9467	10.819	26.6648	17.7936	-0.167465	17.8099	33.4511	38.5792	37.3621	6.12439	36.5078
1744	mdo-miR-187	0.658264	19.6558	1.86826	20.9884	19.7504	0.0946358	19.5977	21.5524	17.8173	42.1361	3.02145	17.8076
1040	hsa-miR-148b	0.658546	50.0749	12.4786	55.481	14.9595	0.147908	41.0333	64.3117	44.8796	72.4118	49.9815	44.0498
866	hsa-miR-107	0.65922	120.758	34.7994	130.413	20.5261	0.110966	152.99	125.422	83.8616	141.835	142.686	106.716
477	gga-miR-1614*	0.661947	16.7441	7.58844	21.833	14.0087	0.382857	8.08556	22.2382	19.9085	37.8752	15.6083	12.0154
1788	mdo-miR-34a	0.664052	70.6815	24.603	82.9052	29.3358	0.230131	50.7699	98.1859	63.0886	98.8786	100.788	49.0491
1376	hsa-miR-498	0.668922	37.4107	27.7755	33.7097	31.8598	-0.150289	68.4035	29.0602	14.7685	66.6069	31.5221	3
1740	mdo-miR-182	0.675586	58.9321	14.2268	57.5291	47.5691	-0.0347615	50.3668	51.0748	75.3546	110.663	18.904	43.0201
923	hsa-miR-1255b	0.676501	22.7906	21.1826	9.88414	1.22109	-1.20525	19.7688	3.28113	45.3218	9.96622	11.0621	8.62407
241	dre-miR-27b	0.680876	1235.5	224.968	1291.15	100.832	0.0635568	1494.1	1127.59	1084.83	1204.54	1267.07	1401.84
1741	mdo-miR-183	0.682227	27.508	5.47294	25.9789	16.7353	-0.0825086	21.4082	29.127	31.9887	42.8644	9.39787	25.6745
67	C_hsa-miR-30c	0.684281	1007.32	182.753	943.039	125.474	-0.0951322	1074.46	800.493	1147	885.688	1086.94	856.489
1371	hsa-miR-494	0.684313	22.2016	13.4011	16.7351	8.18394	-0.407783	9.1446	35.9222	21.538	16.0797	25.2271	8.89865
1705	mdo-miR-122	0.686574	64.9632	13.4973	59.8893	22.257	-0.117326	75.349	49.7066	69.8341	83.1288	38.766	57.773
1078	hsa-miR-183	0.692102	38.0212	8.8998	37.0615	26.9556	-0.0368832	37.3615	29.4696	47.2325	63.9973	10.0862	37.1011
253	dre-miR-30c	0.694395	1585.01	268.402	1502.97	63.3364	-0.0766745	1497.45	1371.33	1886.26	1573.43	1450.76	1484.73
204	dre-miR-200b	0.694569	1927.98	159.258	1861.91	252.54	-0.0503063	2110.87	1853.13	1819.93	2151.52	1687.59	1746.62
585	gga-miR-1701	0.698575	18.1998	4.69184	18.949	15.9357	0.0582052	13.0766	19.2356	22.2872	35.1148	3.25381	18.4786
320	gga-let-7d	0.700356	18.2099	2.92679	19.5118	17.0195	0.0996245	17.491	15.7096	21.4292	17.7126	3.46342	37.3595
275	dre-miR-456	0.700893	47.3583	11.1777	59.2114	29.1235	0.322257	43.0606	38.9673	60.047	88.6413	30.4042	58.5888
1635	hsa-miR-770-5p	0.710786	22.9053	4.12236	25.591	8.48212	0.159951	22.1252	19.2288	27.362	35.0456	23.0781	18.6492
1931	xtr-miR-301	0.714777	24.301	13.5637	19.4195	9.32882	-0.323509	11.2916	38.3582	23.2533	30.1908	13.9274	14.1403
728	gga-miR-184	0.722968	31.6811	22.9834	53.7575	53.5234	0.762841	11.0116	27.6001	56.4317	113.715	10.7962	36.7609
152	dre-miR-143	0.727415	405.668	143.061	364.133	142.78	-0.155835	557.364	273.184	386.455	278.855	284.576	528.968
56	C_hsa-miR-199a-3p	0.728414	2806.63	518.647	3007.76	686.758	0.0998534	3399.76	2581.74	2438.38	3755.73	2405.64	2861.91
1972	xtr-miR-9a	0.728772	19.3816	9.00735	18.2121	13.881	-0.0897911	9.49439	21.5296	27.1207	32.2508	4.49445	17.8909
12	C_bta-miR-423	0.734009	26.0276	11.0512	28.2826	7.89267	0.119873	22.7617	38.3437	16.9773	32.0984	19.2071	33.5422
1808	xla-miR-429	0.737908	594.462	89.3283	615.484	61.9612	0.0501353	660.389	492.798	630.199	561.622	601.63	683.199
327	gga-miR-103	0.744922	107.349	9.31555	120.811	38.5876	0.170439	107.265	116.707	98.0767	146.402	76.4273	139.604
1944	xtr-miR-33b	0.746501	18.1661	16.2485	10.6689	4.86148	-0.767843	3.9054	35.8552	14.7378	14.5414	5.21315	12.252
326	gga-miR-101	0.746967	25.9732	7.48329	32.869	26.9666	0.339702	17.5487	28.521	31.8499	52.6291	2.14777	43.83
1719	mdo-miR-143	0.748836	338.382	122.738	304.525	106.678	-0.152092	470.49	227.885	316.769	247.521	238.458	427.595
335	gga-miR-124a	0.753776	14.3895	4.0926	20.5527	13.3952	0.514311	15.6557	9.81346	17.6994	33.237	6.54491	21.8763
59	C_hsa-miR-200b	0.753881	2219.5	206.067	2143.28	444.198	-0.0504086	2391.78	1991.22	2275.48	2655.35	1861.64	1912.86
1022	hsa-miR-143	0.755335	424.053	150.55	384.835	120.399	-0.140006	595.556	313.695	362.909	305.078	326.098	523.329
316	dre-miR-99	0.755486	145.72	14.7257	161.506	54.0494	0.148387	135.694	162.626	138.84	146.784	116.342	221.391
120	dre-miR-122	0.755951	81.1377	21.5454	74.8273	19.8336	-0.116808	91.9799	56.3248	95.1084	97.6054	65.4978	61.3788
730	gga-miR-187	0.758232	20.171	5.18763	20.7124	14.8787	0.0382113	15.1128	19.921	25.4791	35.3818	5.63287	21.1224
1701	mdo-miR-103	0.763697	113.678	33.6913	118.786	17.6983	0.0634098	148.553	111.17	81.3106	137.867	115.581	102.909
894	hsa-miR-1225-3p	0.764916	15.093	15.6151	12.6555	2.17837	-0.254113	32.7902	3.25499	9.23374	15.091	11.9825	10.8931
1702	mdo-miR-107	0.777991	108.823	33.7998	113.362	16.7245	0.0589506	137.652	117.192	71.6247	124.491	121.465	94.129
1509	hsa-miR-574-5p	0.778931	51.3626	15.8777	56.0101	17.1448	0.124969	67.7732	50.2368	36.0778	63.7967	67.8797	36.3539
456	gga-miR-1599	0.78163	13063.4	16923	12032.7	7913.45	-0.118562	32588.9	3973.21	2628.02	3006.13	15316.1	17776
1919	xtr-miR-24a	0.787109	660.273	242.452	683.319	109.72	0.0494967	934.975	569.686	476.156	591.977	652.957	805.022
35	C_gga-miR-130b	0.797465	2043.38	402.237	2098.64	182.763	0.0384966	2414.43	2099.8	1615.91	2207.06	2201.22	1887.63
1699	mdo-miR-100	0.79838	393.658	94.1803	371.297	36.5135	-0.084369	495.599	375.489	309.886	362.325	411.46	340.106
1386	hsa-miR-504	0.800357	66.3906	93.1645	145.458	225.924	1.13155	9.7127	15.5441	173.915	11.2454	18.832	406.295
325	gga-miR-100	0.806418	193.3	18.7524	202.109	40.6588	0.0642889	173.349	210.564	195.988	185.482	172.398	248.446
1875	xtr-miR-18a	0.806598	44.2698	13.61	40.9748	11.7251	-0.111588	28.8211	49.4968	54.4915	45.771	49.5414	27.6119
1765	mdo-miR-218	0.807889	16.8743	4.21206	22.5792	21.6471	0.42017	21.553	13.3844	15.6854	45.4389	2.39317	19.9056
329	gga-miR-107	0.812683	114.642	15.2226	112.518	42.5907	-0.026982	131.417	110.803	101.707	146.109	64.6149	126.83
1847	xtr-miR-143	0.822413	347.078	93.779	331.637	119.837	-0.065658	445.524	258.794	336.916	238.262	289.883	466.764
1857	xtr-miR-15a	0.82842	23.4415	10.5903	20.7019	7.43826	-0.179297	11.9729	32.8513	25.5003	21.7978	27.5315	12.7765
727	gga-miR-183	0.832856	29.6124	17.7203	28.4112	21.2647	-0.0597415	11.1221	31.2684	46.4465	49.306	6.7949	29.1326
1966	xtr-miR-92b	0.833343	97.3096	34.4293	90.8255	29.9288	-0.0994839	66.4102	91.0959	134.423	88.7675	61.9789	121.73
1351	hsa-miR-455-5p	0.838635	17.1419	5.51726	24.2013	18.4126	0.497561	20.6069	20.0392	10.7795	43.5451	6.88831	22.1706
1200	hsa-miR-296-5p	0.839307	19.3929	8.4161	23.8062	17.28	0.295805	28.9643	16.0641	13.1504	12.1927	15.5614	43.6644
313	dre-miR-92b	0.83981	70.9411	17.9045	68.2858	20.3991	-0.0550366	58.7773	62.5455	91.5007	70.6957	46.7889	87.3729
188	dre-miR-192	0.844897	22.9239	13.1698	54.1004	54.3288	1.23879	11.6254	19.7582	37.388	111.438	3.38744	47.4761
1871	xtr-miR-183	0.854653	29.6081	11.8431	33.2667	15.3604	0.168083	17.4368	30.2946	41.0931	44.779	39.1956	15.8254
1742	mdo-miR-184	0.85586	36.6625	9.26915	45.8841	47.131	0.323687	37.2907	27.0953	45.6016	99.716	12.0455	25.8907
180	dre-miR-184	0.865708	39.0462	23.8056	53.7393	57.5564	0.460793	24.6702	25.9438	66.5247	117.44	5.47608	38.3014
8	C_bta-miR-200b	0.869404	1757.98	177.878	1787.08	205.927	0.0236885	1962.84	1642.68	1668.42	2021.88	1702.22	1637.15
1877	xtr-miR-18b	0.872871	36.257	10.2149	34.5962	8.74585	-0.0676459	25.5068	45.8356	37.4284	31.4134	44.4877	27.8874
1945	xtr-miR-34a	0.872947	68.7395	28.5295	69.051	13.9823	0.00652372	43.4264	99.6544	63.1377	78.5514	52.9955	75.6062
736	gga-miR-194	0.880621	25.3037	17.9323	36.8001	33.09	0.540361	11.6506	18.6484	45.6121	72.0617	6.42511	31.9136
771	gga-miR-24	0.888956	711.38	236.735	715.725	112.106	0.00878537	980.126	620.31	533.704	599.713	723.997	823.466
559	gga-miR-1680*	0.889688	41.7929	55.2487	131.354	213.978	1.65213	105.587	9.49196	10.2999	378.417	5.30021	10.3446
1226	hsa-miR-30a*	0.903428	23.6814	3.76133	32.9365	25.5068	0.475929	19.5097	24.7209	26.8137	59.8402	9.10472	29.8645
336	gga-miR-124b	0.903643	15.84	10.2487	21.7993	16.5369	0.460703	17.1734	4.98994	25.3568	35.0356	3.26188	27.1003
960	hsa-miR-1281	0.904173	26.0898	12.8636	23.6496	6.68963	-0.141671	40.2579	22.8685	15.1429	19.9461	31.3719	19.6307
608	gga-miR-1721	0.910515	17.5693	16.8658	14.3856	3.74277	-0.28843	8.84558	6.85206	37.0103	10.3159	15.1608	17.6801
1103	hsa-miR-1912	0.915303	18.1018	16.431	8.01022	3.77091	-1.17622	0.922573	33.6652	19.7177	11.8933	7.77491	4.36247
1930	xtr-miR-29d	0.924291	31.7013	12.6527	34.1309	25.2384	0.106536	18.01	34.131	42.9629	26.2286	13.7892	62.3748
1183	hsa-miR-24	0.92459	717.927	266.175	678.452	115.498	-0.0815905	1023.28	595.535	534.963	658.834	574.019	802.502
1508	hsa-miR-574-3p	0.928428	26.6997	12.8361	26.4025	9.48857	-0.0161491	12.013	32.3135	35.7728	30.8192	32.8777	15.5107
1059	hsa-miR-15b	0.929411	58.91	8.1133	60.503	24.773	0.0384943	52.3664	56.3756	67.988	86.3997	37.0323	58.077
1080	hsa-miR-184	0.929776	41.5418	13.7301	54.8021	54.445	0.399667	47.1862	25.8891	51.5501	116.17	12.2983	35.9376
1134	hsa-miR-200b	0.930581	2002.67	98.5996	1995.46	222.625	-0.00520287	2091.89	2019.32	1896.81	2205.39	2018.99	1762.01
236	dre-miR-24	0.937801	734.997	253.388	725.325	98.0824	-0.0191105	1022.9	636.194	545.894	650.275	689.394	836.306
854	hsa-miR-100	0.942827	221.678	51.7433	223.933	49.744	0.0146056	241.036	260.951	163.047	200.135	281.106	190.559
1229	hsa-miR-30c	0.943269	912.789	156.328	913.104	59.7028	0.000496763	867.989	783.753	1086.63	947.025	948.119	844.168
604	gga-miR-1718	0.96148	19.6106	16.0622	16.619	6.55314	-0.238805	5.97536	15.54	37.3165	9.44694	18.1157	22.2943
778	gga-miR-301b-3p	0.964812	30.1457	11.0887	29.3391	5.6534	-0.0391293	17.6957	38.9606	33.7809	33.0698	32.113	22.8345
1035	hsa-miR-1470	0.971446	17.3545	14.0745	13.9775	4.85706	-0.312201	33.1127	12.9178	6.03288	13.1763	9.57085	19.1853
1030	hsa-miR-146a	0.982836	17.0795	14.8223	13.8421	4.24997	-0.303203	34.1718	7.76412	9.30256	15.3222	9.04998	17.1541
948	hsa-miR-1273	0.984099	16.4221	14.542	13.26	7.63	-0.308551	13.6062	3.49399	32.166	21.2509	6.05107	12.4782
1754	mdo-miR-200b	0.994555	1897.15	212.736	1906.37	326.022	0.00699151	1943.71	1664.99	2082.75	2215.56	1565.79	1937.75
1163	hsa-miR-218-2*	0.994746	18.2638	12.436	16.1819	3.59279	-0.174608	32.5772	12.1055	10.1086	16.7636	12.3337	19.4482
1574	hsa-miR-629*	0.995172	18.5655	17.5601	15.7025	8.73879	-0.241626	38.7072	6.47201	10.5173	24.415	6.93769	15.7549
1971	xtr-miR-99	0.997654	159.745	15.105	163.585	47.2233	0.0342693	165.704	170.962	142.57	154.701	121.435	214.62

## Sheet: Exiqon-Report
miRCURY™ LNA Array microRNA Profiling Services
Project_Summary Report version 3.2
Array results summary
Author: THE	Review: MHA
Project Title/Code:	Axolotl microRNA profiling
Your Contact Details
First Name:
Last Name:
Job Title:
Company/Institute:	Yale University
Department:	MCDB
Address Line 1:
Address Line 2:	Dept.of MCDB/KBT 442
Address Line 3:
City:	New Haven, CT
Zip/Postal Code:	06520-8103
Country:	USA
Phone:
Fax:
Mobile/Cell:
E-mail:
Sample Description
Organism:	Ambystoma mexicanum (axolotl)
Tissue type:	Limb blastema and stump tissues
Cell type:
Sample Type:	Total RNA
RNA Extraction method:	mirvana_Ambion
Sample Number
1	368bl
2	368st
3	369bl
4	369st
5	378bl
6	378st
Hybridizations to be performed
	Hy3	Hy5
Slide 1	368bl	Common reference							miRCURYTM LNA Array Version 9.2
Slide 2	368st	Common reference
Slide 3	369bl	Common reference
Slide 4	369st	Common reference
Slide 5	378bl	Common reference
Slide 6	378st	Common reference
Experimental
	Date	Status
Number of slides	6	Batch 20478
Samples received	2012-10-09	OK
RNA QC	2012-10-10	Passed
Labelling and hybridisation	2012-11-05	OK
Scanning and data collection	2012-11-06	OK
Slide QC	2012-11-07	OK
Normalization procedure
Background correction: Normexp with offset value 10 (Convolution model described by Ritchie ME, Bioinformatics (2007), Vol. 23 no. 20 2007, pages 2700–2707).
Normalization method: LOESS
"Background correction", refers to adjustments to the data intended to remove nonbiological contributions ("background") to the measured signal. "Normalization method", refers to computational data transformations intended to remove certain systematic biases from microarray data, such as dye effects or intensity dependence. We have good experience with using the non-linear regression method (LOES…
				Before normalization					After normalization
				Before normalization					After normalization
Results

## Sheet: Exiqon-Test Result
Project_Summary Report version 3.2
		LogMedianRatios													t-test	animal		animal		animal
		368bl	369bl	378bl	368st	369st	378st		blastema		Stump		Bl vs St	Bl vs St	Bl vs St	368	368	369	369	378	378
Probe Id	Annotation	Slide 1	Slide 3	Slide 5	Slide 2	Slide 4	Slide 6	count	Average	Stdev	Average	Stdev	ΔLMR	Fold change	p<0.001	ΔLMR	Fold change	ΔLMR	Fold change	ΔLMR	Fold change
17915	hsa-miR-665	0.636664	0.739689	0.688973	-0.394429	-0.289913	-0.39004	6	0.688442	0.0515144	-0.358127	0.0591157	1.04657	2.06561	2.07474e-05	1.03109	2.04357	1.0296	2.04146	1.07901	2.11259
17521	mmu-miR-714	-0.515426	-0.484755	-0.579262	0.164695	0.105004	0.198713	6	-0.526481	0.0482136	0.156137	0.0474372	-0.682619	0.623033	6.28826e-05	-0.680121	0.624113	-0.589759	0.664454	-0.777976	0.583184
5740	hsa-miR-21/mmu-miR-21/rno-miR-21/gga-miR-21/bta-miR-21/mdo-miR-21/ptr-miR-21/mml-miR-21/ppa-miR-21/ggo-miR-21/ppy-miR-21/mne-miR-21/age-miR-21/ssc-miR-21/cfa-miR-21/cgr-miR-21	1.63	1.28228	1.45042	-1.65991	-1.26411	-1.70847	6	1.45424	0.173894	-1.54417	0.243746	2.9984	7.99114	6.48485e-05	3.28992	9.78058	2.54639	5.84171	3.15889	8.93145
17739	aga-bantam	-1.49672	-1.44355	-1.71252	0.422907	0.199755	0.534476	6	-1.55093	0.142444	0.385713	0.170432	-1.93664	0.261224	0.000112065	-1.91963	0.264323	-1.64331	0.320122	-2.247	0.210662
17904	hsa-miR-185*	0.823029	0.71915	0.681402	-0.28315	-0.129812	-0.272871	6	0.741194	0.0733413	-0.228611	0.0857166	0.969805	1.95858	0.000118475	1.10618	2.15275	0.848962	1.80121	0.954273	1.9376
17322	hsa-miR-659	0.69833	0.584013	0.685894	-0.0679496	0.0316103	-0.0598105	6	0.656079	0.0627204	-0.0320499	0.0552814	0.688129	1.61119	0.000140622	0.76628	1.70088	0.552402	1.46653	0.745705	1.67679
17400	dre-miR-21/fru-miR-21/tni-miR-21	1.36609	0.991356	1.05891	-1.49018	-1.05334	-1.27425	6	1.13879	0.199729	-1.27259	0.218426	2.41138	5.31983	0.000146376	2.85628	7.24143	2.0447	4.12587	2.33317	5.0391
11048	hsa-miR-30a/mmu-miR-30a/rno-miR-30a/xtr-miR-30a-5p/gga-miR-30a-5p/bta-miR-30a-5p/mdo-miR-30a/ptr-miR-30a-5p/mml-miR-30a-5p/ppa-miR-30a-5p/ggo-miR-30a-5p/ppy-miR-30a-5p/cfa-miR-30a	-1.00637	-0.794837	-0.880889	0.214665	0.0864929	0.23421	6	-0.894032	0.106377	0.178456	0.08024	-1.07249	0.475498	0.000153533	-1.22103	0.428975	-0.88133	0.542867	-1.1151	0.461659
17871	mmu-miR-423-5p/mml-miR-423-5p/cfa-miR-423a	0.862119	0.705336	0.859291	-0.405087	-0.313456	-0.564989	6	0.808915	0.0897134	-0.427844	0.127301	1.23676	2.35669	0.000161877	1.26721	2.40695	1.01879	2.02622	1.42428	2.6838
21472	miRPlus_21472	0.485491	0.447025	0.613871	-0.454703	-0.343432	-0.512768	6	0.515462	0.0873679	-0.436968	0.0860502	0.95243	1.93513	0.000176649	0.940194	1.91879	0.790457	1.72962	1.12664	2.1835
17695	cin-miR-31/csa-miR-31/dre-miR-31/xtr-miR-31/cel-miR-72/gga-miR-31/mdo-miR-31	1.19774	1.04292	0.824628	-1.084	-0.891173	-0.754236	6	1.02176	0.187454	-0.909805	0.165672	1.93157	3.81469	0.000180804	2.28174	4.86266	1.93409	3.82137	1.57886	2.98734
14458	xtr-miR-31/cel-miR-72/gga-miR-31/mdo-miR-31	1.24859	1.04217	0.813997	-1.43762	-1.3874	-1.0524	6	1.03492	0.217387	-1.29248	0.209419	2.32739	5.01898	0.000181774	2.68621	6.43622	2.42956	5.3873	1.8664	3.64622
25324	mdo-miR-130a	-0.767529	-0.753317	-0.842176	0.416161	0.179422	0.422307	6	-0.787674	0.0477321	0.339297	0.13849	-1.12697	0.457876	0.000183356	-1.18369	0.440224	-0.932739	0.523863	-1.26448	0.416248
10935	hsa-miR-130a/mmu-miR-130a/rno-miR-130a/dre-miR-130a/xtr-miR-130a/cfa-miR-130a	-0.822432	-0.728928	-0.85995	0.292784	0.0730889	0.197867	6	-0.80377	0.0674749	0.187913	0.110185	-0.991683	0.502891	0.000185059	-1.11522	0.461622	-0.802017	0.573547	-1.05782	0.480358
19581	hsa-miR-100/mmu-miR-100/rno-miR-100/dre-miR-100/xtr-miR-100/gga-miR-100/fru-miR-100/tni-miR-100/mdo-miR-100/ptr-miR-100/mml-miR-100/ppa-miR-100/ggo-miR-100/ppy-miR-100/age-miR-100/ame-miR-100/lla-miR-100/aga-miR-100/sla-miR-100	-0.905451	-0.724806	-0.817219	0.157515	0.0606546	0.247365	6	-0.815825	0.0903302	0.155178	0.0933769	-0.971003	0.510151	0.000205412	-1.06297	0.478647	-0.785461	0.580167	-1.06458	0.478111
28431	miRPlus_28431	0.579783	0.632681	0.694858	-0.557222	-0.576338	-0.855469	6	0.635774	0.0575998	-0.66301	0.166948	1.29878	2.46021	0.000218847	1.13701	2.19924	1.20902	2.3118	1.55033	2.92884
11264	rno-miR-327	0.703606	0.532254	0.749691	-0.300489	-0.165005	-0.258361	6	0.66185	0.114575	-0.241285	0.0693373	0.903135	1.87013	0.000307167	1.00409	2.00568	0.697259	1.62142	1.00805	2.01119
13148	hsa-miR-195/mmu-miR-195/rno-miR-195/bta-miR-195/mml-miR-195/ppa-miR-195/ggo-miR-195/cfa-miR-195	-0.648082	-0.617289	-0.780883	0.272212	0.105988	0.306826	6	-0.682085	0.0869362	0.228342	0.107366	-0.910427	0.532028	0.000336067	-0.920294	0.528401	-0.723277	0.60572	-1.08771	0.470508
17939	mmu-miR-671-5p/mml-miR-671-5p	1.05726	0.693197	0.887721	-0.353346	-0.324065	-0.518867	6	0.879393	0.182175	-0.39876	0.105042	1.27815	2.42528	0.000460429	1.41061	2.65849	1.01726	2.02407	1.40659	2.6511
11057	hsa-miR-324-5p/mmu-miR-324-5p/rno-miR-324-5p/mml-miR-324-5p	-0.188191	-0.205509	-0.223854	0.205589	0.19228	0.0983928	6	-0.205851	0.0178341	0.165421	0.058428	-0.371272	0.773101	0.000460586	-0.39378	0.761133	-0.397789	0.759021	-0.322247	0.799823
17510	hsa-miR-602	0.61893	0.462472	0.665832	-0.54781	-0.38708	-0.696184	6	0.582412	0.106485	-0.543691	0.154593	1.1261	2.18268	0.000484472	1.16674	2.24504	0.849552	1.80194	1.36202	2.57044
11082	hsa-miR-370/mmu-miR-370/rno-miR-370/mml-miR-370	0.41744	0.279849	0.358335	-0.272492	-0.17491	-0.323061	6	0.351875	0.0690228	-0.256821	0.0753087	0.608695	1.52488	0.000497317	0.689932	1.61321	0.454758	1.37055	0.681396	1.60369
11130	hsa-miR-498/mml-miR-498	0.837214	0.688139	0.781512	-0.24581	-0.255395	-0.55021	6	0.768955	0.0753267	-0.350472	0.173045	1.11943	2.17261	0.000506214	1.08302	2.11847	0.943534	1.92323	1.33172	2.51703
17881	miRPlus_17881	0.835337	0.563874	0.642318	-0.235459	-0.219066	-0.364992	6	0.68051	0.139703	-0.273172	0.0799395	0.953682	1.93681	0.000508316	1.0708	2.10059	0.78294	1.72063	1.00731	2.01016
14373	cel-miR-265	1.21955	1.04275	1.41276	-0.124066	-0.245204	-0.482283	6	1.22502	0.185065	-0.283851	0.182209	1.50887	2.84588	0.000548517	1.34362	2.53787	1.28795	2.44182	1.89504	3.71933
11067	hsa-miR-338-3p/mmu-miR-338-3p/rno-miR-338/dre-miR-338/xtr-miR-338/fru-miR-338/tni-miR-338/mdo-miR-338/mml-miR-338-3p/cfa-miR-338	-0.890286	-0.809938	-1.07552	0.593847	0.274626	0.662255	6	-0.925249	0.136201	0.510243	0.206897	-1.43549	0.369721	0.000553898	-1.48413	0.357463	-1.08456	0.471535	-1.73778	0.299831
28336	hsa-miR-671-5p/mmu-miR-671-5p/mml-miR-671-5p	1.12738	0.817297	0.842365	-0.32413	-0.31472	-0.585412	6	0.929014	0.172246	-0.408088	0.15364	1.3371	2.52643	0.0005547	1.45151	2.73494	1.13202	2.19165	1.42778	2.69032
31766	gga-miR-499	-1.9874	-1.58194	-1.98902	0.166399	-0.0839346	0.435911	6	-1.85279	0.234561	0.172792	0.259982	-2.02558	0.245606	0.000557769	-2.1538	0.224719	-1.49801	0.354042	-2.42493	0.186219
17832	miRPlus_17832	0.37349	0.38443	0.550021	-0.351733	-0.205427	-0.347542	6	0.43598	0.0989137	-0.301567	0.0832864	0.737547	1.66734	0.00058905	0.725223	1.65316	0.589857	1.5051	0.897563	1.86292
13143	hsa-miR-301a/mmu-miR-301a/rno-miR-301a/xtr-miR-301/mml-miR-301a	-0.532719	-0.633755	-0.701467	0.415167	0.14173	0.279716	6	-0.622647	0.0849207	0.278871	0.13672	-0.901518	0.535323	0.000631818	-0.947886	0.518392	-0.775486	0.584192	-0.981183	0.506564
28191	mmu-miR-30e/rno-miR-30e/dre-miR-30e/xtr-miR-30e/gga-miR-30e/bta-miR-30e-5p/mml-miR-30e	-0.973632	-0.808441	-0.926858	0.122076	0.05287	0.387889	6	-0.902977	0.0851453	0.187612	0.176863	-1.09059	0.46957	0.000651981	-1.09571	0.467906	-0.861311	0.550452	-1.31475	0.401996
13174	hsa-miR-30e/mmu-miR-30e/rno-miR-30e/dre-miR-30e/xtr-miR-30e/bta-miR-30e-5p/mml-miR-30e	-0.943089	-0.773064	-0.942592	0.192142	0.0740632	0.420059	6	-0.886248	0.0980208	0.228755	0.17588	-1.115	0.46169	0.000660352	-1.13523	0.455262	-0.847127	0.555891	-1.36265	0.388867
10138	mmu-miR-130a/rno-miR-130a/dre-miR-130a/xtr-miR-130a/mml-miR-130a/ppa-miR-130a/ggo-miR-130a/mne-miR-130a/cfa-miR-130a	-0.884553	-0.797169	-0.969272	0.303322	0.0125524	0.34089	6	-0.883665	0.0860551	0.218921	0.179705	-1.10259	0.465681	0.000662141	-1.18787	0.438949	-0.809721	0.570492	-1.31016	0.403276
29462	dre-miR-736	-1.33016	-1.15147	-0.924719	0.229715	0.1023	0.388251	6	-1.13545	0.203194	0.240089	0.143258	-1.37554	0.385409	0.000662608	-1.55987	0.339181	-1.25377	0.41935	-1.31297	0.402491
11182	hsa-miR-98/mmu-miR-98/rno-miR-98/xtr-miR-98/bta-miR-98/ptr-miR-98/mml-miR-98/ppa-miR-98/ggo-miR-98/ppy-miR-98/age-miR-98/cfa-miR-98	-0.58282	-0.539068	-0.844032	0.386173	0.298	0.485151	6	-0.655306	0.164899	0.389775	0.0936277	-1.04508	0.484618	0.000672618	-0.968993	0.510863	-0.837067	0.55978	-1.32918	0.397994
17489	mmu-miR-710	0.463783	0.555144	0.642647	-0.251982	-0.124187	-0.356294	6	0.553858	0.0894387	-0.244154	0.116251	0.798012	1.7387	0.00070693	0.715765	1.64235	0.679331	1.6014	0.998941	1.99853
17050	dre-let-7j/xtr-let-7g	-0.724737	-0.608939	-0.839852	0.37473	0.218031	0.563738	6	-0.724509	0.115457	0.3855	0.173105	-1.11001	0.463291	0.000762637	-1.09947	0.466689	-0.82697	0.563712	-1.40359	0.377987
17909	hsa-miR-31*/mmu-miR-31*	1.40597	0.983024	0.784445	-1.45048	-1.08679	-0.927028	6	1.05781	0.31744	-1.15477	0.268267	2.21258	4.63504	0.000768718	2.85645	7.24233	2.06982	4.19833	1.71147	3.27495
17699	dre-miR-130c/xtr-miR-130c/gga-miR-130a/fru-miR-130/tni-miR-130	-0.722287	-0.601925	-0.784445	0.333544	0.0504645	0.219465	6	-0.702885	0.0927938	0.201158	0.142425	-0.904044	0.534387	0.000771688	-1.05583	0.48102	-0.652389	0.636226	-1.00391	0.498647
17558	hsa-miR-663/mml-miR-663	1.35252	0.883184	0.975225	-0.389877	-0.525312	-0.747725	6	1.07031	0.248695	-0.554305	0.180677	1.62461	3.0836	0.000790544	1.74239	3.3459	1.4085	2.6546	1.72295	3.30111
17309	hsa-miR-623	0.981846	0.593946	0.667079	-0.437373	-0.371311	-0.569499	6	0.747624	0.206112	-0.459394	0.100913	1.20702	2.3086	0.000805381	1.41922	2.67441	0.965257	1.95241	1.23658	2.35639
10936	hsa-miR-130b/mmu-miR-130b/rno-miR-130b/xtr-miR-130b/mml-miR-130b/cfa-miR-130b	-0.111091	-0.095319	-0.202843	0.377462	0.253699	0.30126	6	-0.136418	0.058064	0.310807	0.0624312	-0.447225	0.733452	0.000813728	-0.488553	0.71274	-0.349018	0.785118	-0.504103	0.705099
4610	hsa-miR-126/mmu-miR-126-3p/rno-miR-126/dre-miR-126/xtr-miR-126/gga-miR-126/fru-miR-126/tni-miR-126/mml-miR-126	-0.966065	-0.787549	-0.580167	0.206588	0.265666	0.303355	6	-0.777927	0.193129	0.258536	0.0487761	-1.03646	0.487521	0.000839381	-1.17265	0.443605	-1.05322	0.481893	-0.883522	0.542043
17950	hsa-miR-371-5p/mml-miR-371-5p	0.209038	0.196396	0.338297	-0.193293	-0.196557	-0.27171	6	0.24791	0.0785317	-0.22052	0.0443618	0.46843	1.3836	0.000845486	0.402331	1.32164	0.392953	1.31308	0.610006	1.52627
17522	hsa-miR-658	0.515363	0.614141	0.870826	-0.351739	-0.384154	-0.546305	6	0.666777	0.183484	-0.427399	0.104243	1.09418	2.13491	0.000850849	0.867102	1.82399	0.998294	1.99764	1.41713	2.67054
28666	hsa-miR-486-3p/mml-miR-486-3p	0.326913	0.218173	0.48258	-0.362479	-0.34369	-0.317215	6	0.342555	0.132895	-0.341128	0.0227408	0.683683	1.60624	0.000926756	0.689392	1.6126	0.561863	1.47617	0.799794	1.74085
11220	mmu-miR-298/rno-miR-298	0.773211	0.728223	1.05082	-0.175912	-0.17625	-0.402095	6	0.85075	0.174716	-0.251419	0.13049	1.10217	2.14677	0.000938454	0.949122	1.9307	0.904473	1.87186	1.45291	2.7376
17421	dre-miR-125a/xtr-miR-125a/fru-miR-125a/tni-miR-125a	-0.541297	-0.334652	-0.41544	0.269233	0.123923	0.182925	6	-0.430463	0.104138	0.192027	0.0730813	-0.62249	0.649549	0.00106259	-0.81053	0.570172	-0.458575	0.727705	-0.598365	0.660502
17504	mmu-miR-709	0.423792	0.477632	0.649514	-0.251225	-0.184879	-0.412932	6	0.516979	0.117893	-0.283012	0.117303	0.799991	1.74109	0.00113405	0.675017	1.59662	0.662511	1.58283	1.06245	2.08847
10985	hsa-miR-191/mmu-miR-191/rno-miR-191/xtr-miR-191/bta-miR-191/mdo-miR-191/mml-miR-191/cfa-miR-191	-0.425833	-0.198685	-0.256152	0.287958	0.359404	0.422591	6	-0.293557	0.118103	0.356651	0.0673586	-0.650208	0.637189	0.00115959	-0.713791	0.609716	-0.558089	0.679201	-0.678743	0.624709
10929	mmu-miR-125b-5p/rno-miR-125b-5p/dre-miR-125b/dre-miR-125c/xtr-miR-125b/dme-miR-125/gga-miR-125b/bta-miR-125b/fru-miR-125b/tni-miR-125b/mdo-miR-125b/ptr-miR-125b/mml-miR-125b/ppa-miR-125b/ggo-miR-125b/ppy-miR-125b/mne-miR-125b/dps-miR-125/age-miR-125b/ssc-miR-125b/ame-miR-125/lla-miR-125b/aga-miR-125/sla-miR-125b/lca-miR-125b/cfa-miR-125b	-0.527829	-0.380077	-0.457254	0.257808	0.0716058	0.28698	6	-0.455053	0.0739006	0.205465	0.116839	-0.660518	0.632651	0.00116379	-0.785637	0.580096	-0.451682	0.73119	-0.744234	0.596985
17647	gga-miR-301	-0.472606	-0.493076	-0.677728	0.45646	0.208395	0.231462	6	-0.547803	0.112983	0.298772	0.137048	-0.846575	0.556103	0.00117445	-0.929066	0.525198	-0.701471	0.614945	-0.909189	0.532484
17295	hsa-miR-583	0.461491	0.449215	0.690487	-0.152629	-0.145585	-0.264398	6	0.533731	0.135894	-0.187537	0.0666563	0.721268	1.64863	0.00117552	0.61412	1.53062	0.594799	1.51026	0.954885	1.93842
10987	hsa-miR-193b/mml-miR-193b	0.497254	0.188625	0.297451	-0.420576	-0.526755	-0.44426	6	0.327777	0.156533	-0.463863	0.0557384	0.79164	1.73104	0.00117638	0.91783	1.88927	0.715381	1.64192	0.74171	1.67216
17864	mmu-miR-744	1.57179	1.06444	1.02773	-0.353502	-0.484883	-0.762919	6	1.22132	0.30407	-0.533768	0.20904	1.75509	3.37546	0.00118384	1.92529	3.79813	1.54932	2.92679	1.79065	3.45971
9634	mmu-miR-301a/rno-miR-301a/dre-miR-301a/xtr-miR-301/mml-miR-301a	-0.474654	-0.581741	-0.726739	0.482485	0.181483	0.386508	6	-0.594378	0.126517	0.350158	0.153758	-0.944537	0.519596	0.00119608	-0.957139	0.515078	-0.763224	0.589178	-1.11325	0.462253
28150	hsa-miR-765	0.691083	0.664519	0.989103	-0.183356	-0.179432	-0.397941	6	0.781568	0.180221	-0.253576	0.125039	1.03514	2.04932	0.00121987	0.874439	1.83329	0.843951	1.79496	1.38704	2.61542
11279	U6-snRNA-2	0.542009	0.563335	0.642198	-0.271999	-0.0580835	-0.384885	6	0.582514	0.0527764	-0.238323	0.165983	0.820837	1.76643	0.00122614	0.814008	1.75809	0.621418	1.53839	1.02708	2.0379
17878	hsa-miR-193a-5p/bta-miR-193a*/mml-miR-193a-5p/cfa-miR-193a	1.01682	0.633166	0.615879	-0.293897	-0.310275	-0.356082	6	0.75529	0.22666	-0.320085	0.0322319	1.07537	2.10727	0.00124176	1.31072	2.48066	0.943441	1.92311	0.971961	1.9615
17330	gga-miR-130b	-0.545201	-0.432713	-0.680457	0.602249	0.26376	0.42006	6	-0.552791	0.124046	0.42869	0.169409	-0.981481	0.50646	0.00126496	-1.14745	0.451422	-0.696473	0.617079	-1.10052	0.466349
28107	hsa-miR-500*	0.453029	0.251601	0.336442	-0.309888	-0.294998	-0.50373	6	0.347024	0.10113	-0.369539	0.116452	0.716563	1.64326	0.00129473	0.762917	1.69692	0.546599	1.46064	0.840173	1.79026
17752	hsa-let-7f/mmu-let-7f/rno-let-7f/dre-let-7f/xtr-let-7f/gga-let-7f/bta-let-7f/mdo-let-7f/mml-let-7f/ssc-let-7f/cfa-let-7f	-0.678307	-0.58841	-0.787276	0.292442	0.155263	0.538271	6	-0.684664	0.0995857	0.328659	0.194055	-1.01332	0.495404	0.00129488	-0.970749	0.510241	-0.743672	0.597217	-1.32555	0.398998
30398	dre-miR-727*	-0.640558	-0.643451	-0.834644	0.188137	-0.00147884	0.30085	6	-0.706218	0.11123	0.162503	0.152786	-0.86872	0.547632	0.00134821	-0.828696	0.563038	-0.641972	0.640837	-1.13549	0.455179
17687	aga-let-7	-1.01621	-0.55375	-0.758311	0.392351	0.324745	0.257283	6	-0.776091	0.231743	0.324793	0.0675337	-1.10088	0.466231	0.00138911	-1.40856	0.376687	-0.878495	0.543935	-1.01559	0.494624
17354	hsa-miR-637	1.22484	0.77094	0.634799	-0.573669	-0.586871	-0.820064	6	0.87686	0.308952	-0.660202	0.138602	1.53706	2.90203	0.00141429	1.79851	3.47861	1.35781	2.56296	1.45486	2.74131
30788	ame-miR-125	-0.424816	-0.320923	-0.391671	0.331364	0.119143	0.370975	6	-0.379137	0.0530683	0.273827	0.135417	-0.652964	0.635972	0.00147471	-0.756179	0.592062	-0.440066	0.737101	-0.762646	0.589414
17713	xtr-miR-16b	-0.479327	-0.400947	-0.575471	0.316167	0.0993701	0.120724	6	-0.485248	0.0874126	0.178754	0.119482	-0.664002	0.631125	0.00148003	-0.795494	0.576146	-0.500317	0.706952	-0.696195	0.617198
17698	dre-miR-130b	-0.766512	-0.552844	-0.926539	0.469673	0.174525	0.314818	6	-0.748632	0.187488	0.319672	0.147634	-1.0683	0.476879	0.0014907	-1.23619	0.424494	-0.72737	0.604004	-1.24136	0.422975
11023	hsa-miR-222/mmu-miR-222/rno-miR-222/dre-miR-222/xtr-miR-222/gga-miR-222/bta-miR-222/fru-miR-222/tni-miR-222/mdo-miR-222a/mml-miR-222/age-miR-222	-0.299486	-0.310149	-0.355285	0.301002	0.158241	0.428753	6	-0.32164	0.0296213	0.295999	0.135325	-0.617639	0.651737	0.00151385	-0.600489	0.659531	-0.46839	0.722771	-0.784038	0.580739
27566	hsa-miR-483-5p	0.467339	0.410846	0.589505	-0.170301	-0.16108	-0.404381	6	0.48923	0.0913194	-0.245254	0.137885	0.734484	1.6638	0.00153649	0.63764	1.55578	0.571926	1.48651	0.993887	1.99154
10955	hsa-miR-148a/mmu-miR-148a/xtr-miR-148a/gga-miR-148a/bta-miR-148a/mml-miR-148a/ssc-miR-148a/cfa-miR-148a	-0.471068	-0.520295	-0.663196	0.138906	0.0490052	0.29888	6	-0.55152	0.0997977	0.162264	0.126564	-0.713783	0.609719	0.00155305	-0.609974	0.655209	-0.5693	0.673944	-0.962076	0.513318
29575	hsa-miR-32*	0.531996	0.525231	0.819762	-0.191681	-0.166662	-0.347103	6	0.625663	0.168129	-0.235149	0.0977588	0.860812	1.81606	0.00155627	0.723677	1.65139	0.691893	1.6154	1.16686	2.24523
17686	dre-let-7g/fru-let-7g/tni-let-7g	-0.81108	-0.448235	-0.50519	0.319232	0.277186	0.260502	6	-0.588168	0.195136	0.28564	0.0302638	-0.873808	0.545704	0.00155773	-1.13031	0.456817	-0.725421	0.604821	-0.765693	0.588171
17890	miRPlus_17890	1.29259	0.888805	0.819216	-0.327092	-0.403307	-0.741601	6	1.0002	0.255591	-0.490667	0.220632	1.49087	2.81058	0.00157055	1.61968	3.07306	1.29211	2.44886	1.56082	2.95021
19600	mmu-miR-17*	-0.131551	0.0118799	-0.149696	0.351215	0.427991	0.505585	6	-0.0897891	0.0885141	0.428264	0.0771852	-0.518053	0.698314	0.00157633	-0.482766	0.715604	-0.416111	0.749442	-0.65528	0.634952
30577	gga-miR-466	0.642702	0.576909	0.972851	-0.535646	-0.438105	-0.856516	6	0.730821	0.21217	-0.610089	0.218913	1.34091	2.53311	0.00159368	1.17835	2.26318	1.01501	2.02092	1.82937	3.55381
17335	xtr-let-7b	-0.435954	-0.246695	-0.418418	0.325836	0.300636	0.147254	6	-0.367022	0.104575	0.257909	0.0966544	-0.624931	0.648451	0.00160734	-0.76179	0.589764	-0.547331	0.684285	-0.565672	0.67564
13141	hsa-miR-18b/xtr-miR-18b/gga-miR-18b/bta-miR-18b/mml-miR-18b/xla-miR-18	-0.381584	-0.454661	-0.554217	0.388985	0.10806	0.289941	6	-0.463487	0.0866547	0.262328	0.142484	-0.725816	0.604655	0.00165851	-0.770568	0.586187	-0.562721	0.677024	-0.844159	0.557036
30532	hsa-miR-142-5p/mmu-miR-142-5p/rno-miR-142-5p/dre-miR-142a-5p/xtr-miR-142-5p/gga-miR-142-5p/bta-miR-142/fru-miR-142a/fru-miR-142b/tni-miR-142a/tni-miR-142b/mml-miR-142-5p	-0.671206	-0.509534	-0.820702	0.125419	0.365408	0.156171	6	-0.667147	0.155624	0.215666	0.130589	-0.882813	0.542309	0.00166837	-0.796624	0.575695	-0.874942	0.545276	-0.976873	0.50808
19580	hsa-let-7i/mmu-let-7i/rno-let-7i/dre-let-7i/xtr-let-7i/gga-let-7i/bta-let-7i/fru-let-7i/tni-let-7i/mdo-let-7i/mml-let-7i	-0.466692	-0.326645	-0.442845	0.389809	0.234297	0.12546	6	-0.412061	0.0749272	0.249855	0.13286	-0.661916	0.632038	0.00167706	-0.856501	0.55229	-0.560941	0.67786	-0.568305	0.674409
17565	hsa-miR-30b/mmu-miR-30b/rno-miR-30b-5p/dre-miR-30b/xtr-miR-30b/gga-miR-30b/bta-miR-30b/fru-miR-30b/tni-miR-30b/ptr-miR-30b/mml-miR-30b/ppa-miR-30b/ggo-miR-30b/mne-miR-30b/age-miR-30b/lla-miR-30b/cfa-miR-30b	-0.646992	-0.50004	-0.485498	0.120933	0.0870292	0.354817	6	-0.544177	0.0893371	0.187593	0.145809	-0.73177	0.602165	0.00176792	-0.767925	0.587262	-0.587069	0.665694	-0.840316	0.558521
27624	mdo-miR-15a	-0.611379	-0.502833	-0.67359	0.183548	-0.0515581	0.00484585	6	-0.595934	0.0864198	0.0456121	0.12274	-0.641546	0.641026	0.00177658	-0.794927	0.576372	-0.451275	0.731396	-0.678436	0.624842
10984	mmu-miR-190/rno-miR-190/dre-miR-190/gga-miR-190/fru-miR-190/tni-miR-190/ptr-miR-190/mml-miR-190a/ppa-miR-190/ggo-miR-190	1.21648	0.799291	0.789384	-1.10519	-0.587199	-0.54987	6	0.935052	0.243776	-0.747421	0.310402	1.68247	3.20978	0.00179386	2.32168	4.99912	1.38649	2.61442	1.33925	2.53021
17454	fru-miR-30c/tni-miR-30c	-0.598321	-0.451285	-0.444131	0.13358	0.155085	0.398555	6	-0.497912	0.0870296	0.229073	0.147169	-0.726985	0.604165	0.0018112	-0.7319	0.60211	-0.606369	0.656848	-0.842686	0.557604
30229	xtr-miR-199b	-0.69809	-0.73997	-0.841232	-0.00816472	-0.118662	0.218574	6	-0.759764	0.0735956	0.0305825	0.171924	-0.790347	0.578205	0.00185329	-0.689925	0.619886	-0.621309	0.650081	-1.05981	0.479696
17472	mmu-miR-126-3p/rno-miR-126/gga-miR-126/bta-miR-126/mml-miR-126	-1.16041	-0.877305	-0.623755	0.210471	0.270444	0.288749	6	-0.887157	0.268464	0.256555	0.0409456	-1.14371	0.452594	0.00187766	-1.37088	0.386655	-1.14775	0.451329	-0.912503	0.531262
30787	hsa-miR-125b/mmu-miR-125b-5p/rno-miR-125b-5p/dre-miR-125b/xtr-miR-125b/dme-miR-125/gga-miR-125b/bta-miR-125b/fru-miR-125b/tni-miR-125b/mdo-miR-125b/ptr-miR-125b/mml-miR-125b/ppa-miR-125b/ggo-miR-125b/ppy-miR-125b/mne-miR-125b/dps-miR-125/age-miR-125b/ssc-miR-125b/lla-miR-125b/aga-miR-125/sla-miR-125b/lca-miR-125b/cfa-miR-125b	-0.581715	-0.447229	-0.551897	0.210446	-0.0175489	0.247773	6	-0.526947	0.0706294	0.14689	0.143626	-0.673837	0.626837	0.00188004	-0.792161	0.577478	-0.42968	0.742426	-0.79967	0.57448
28354	rrv-miR-rR1-4	0.450464	0.522729	0.733341	-0.269633	-0.143866	-0.423845	6	0.568845	0.146969	-0.279114	0.14023	0.847959	1.79995	0.00194136	0.720097	1.64729	0.666595	1.58732	1.15719	2.23022
13131	hsa-miR-518c*	0.649574	0.601728	0.895183	-0.0906925	-0.242578	-0.432354	6	0.715495	0.157443	-0.255208	0.17118	0.970703	1.9598	0.00194244	0.740266	1.67048	0.844306	1.7954	1.32754	2.50974
17744	dre-miR-19d	-0.435355	-0.410079	-0.358122	0.286551	0.0543105	0.321692	6	-0.401185	0.0393775	0.220851	0.145295	-0.622037	0.649753	0.00201697	-0.721906	0.606296	-0.46439	0.724778	-0.679814	0.624246
10914	mmu-let-7d/rno-let-7d/bta-let-7d/mdo-let-7d/mml-let-7d	-0.89492	-0.475956	-0.624338	0.33415	0.310744	0.174576	6	-0.665071	0.212432	0.273157	0.0861716	-0.938228	0.521873	0.00209093	-1.22907	0.426592	-0.7867	0.579669	-0.798915	0.574781
17748	hsa-let-7a/mmu-let-7a/rno-let-7a/dre-let-7a/xtr-let-7a/cel-let-7/gga-let-7a/gga-let-7j/bta-let-7a/fru-let-7a/tni-let-7a/mdo-let-7a/cbr-let-7/mml-let-7a/cfa-let-7a	-0.908501	-0.430852	-0.685673	0.340417	0.317507	0.271203	6	-0.675009	0.239003	0.309709	0.0352598	-0.984718	0.505325	0.00212329	-1.24892	0.420764	-0.748359	0.59528	-0.956877	0.515171
17334	xtr-let-7e	-0.883446	-0.432294	-0.646833	0.326087	0.322603	0.226888	6	-0.654191	0.225666	0.291859	0.0562941	-0.94605	0.519052	0.00213975	-1.20953	0.432408	-0.754897	0.592589	-0.87372	0.545738
17896	mmu-miR-21*/rno-miR-21*/bta-miR-21*	1.15544	0.697417	0.572506	-0.409737	-0.440756	-0.480175	6	0.808456	0.306922	-0.443556	0.0353022	1.25201	2.38173	0.00216975	1.56518	2.95915	1.13817	2.20102	1.05268	2.07438
11014	hsa-miR-214/mmu-miR-214/rno-miR-214/dre-miR-214/xtr-miR-214/bta-miR-214/fru-miR-214/tni-miR-214/mdo-miR-214/ptr-miR-214/mml-miR-214/ppa-miR-214/ggo-miR-214/ppy-miR-214/mne-miR-214/age-miR-214/ssc-miR-214/sla-miR-214	-0.392926	-0.314612	-0.281719	0.32618	0.0841261	0.222703	6	-0.329752	0.0571285	0.211003	0.12145	-0.540755	0.687411	0.00221763	-0.719106	0.607474	-0.398738	0.758521	-0.504421	0.704943
11164	hsa-miR-519e	-0.410726	-0.254455	-0.438231	0.081663	0.228387	0.108577	6	-0.367804	0.0991216	0.139542	0.0781095	-0.507346	0.703515	0.00223584	-0.492389	0.710847	-0.482842	0.715567	-0.546808	0.684533
11205	mmu-miR-199b*	-0.379646	-0.471514	-0.612636	0.355464	0.0886336	0.300872	6	-0.487932	0.117359	0.248323	0.140963	-0.736255	0.600296	0.00224886	-0.73511	0.600772	-0.560148	0.678233	-0.913508	0.530893
11030	hsa-miR-26a/mmu-miR-26a/rno-miR-26a/dre-miR-26a/xtr-miR-26/gga-miR-26a/bta-miR-26a/fru-miR-26/tni-miR-26/ptr-miR-26a/mml-miR-26a/ppa-miR-26a/ggo-miR-26a/ppy-miR-26a/mne-miR-26a/ssc-miR-26a/lla-miR-26a/cfa-miR-26a	-1.33239	-1.15586	-0.986962	0.226581	-0.0873804	0.506277	6	-1.1584	0.172728	0.215159	0.296993	-1.37356	0.385937	0.00228287	-1.55897	0.339393	-1.06848	0.476821	-1.49324	0.355214
19590	mmu-miR-199a-5p/rno-miR-199a-5p/dre-miR-199/xtr-miR-199a/xtr-miR-199b/gga-miR-199/bta-miR-199a-5p/fru-miR-199/tni-miR-199/ptr-miR-199a/mml-miR-199a/mml-miR-199a-5p/ppa-miR-199a/ggo-miR-199a/ppy-miR-199a/mne-miR-199a/lla-miR-199a/sla-miR-199a	-0.416482	-0.429915	-0.525264	0.152645	-0.00311853	0.270223	6	-0.45722	0.0593091	0.139916	0.137114	-0.597136	0.661065	0.00228459	-0.569127	0.674025	-0.426796	0.743912	-0.795486	0.576149
28351	mmu-miR-762	0.860989	0.462858	0.77241	-0.424406	-0.465547	-0.869182	6	0.698753	0.209036	-0.586378	0.245777	1.28513	2.43704	0.0023149	1.2854	2.43749	0.928406	1.90317	1.64159	3.1201
19596	hsa-miR-30d/mmu-miR-30d/rno-miR-30d/dre-miR-30d/xtr-miR-30d/gga-miR-30d/bta-miR-30d/fru-miR-30d/tni-miR-30d/ptr-miR-30d/mml-miR-30d/ppa-miR-30d/ggo-miR-30d/mne-miR-30d/cfa-miR-30d	-0.44704	-0.514586	-0.594316	0.239604	0.215159	0.584851	6	-0.518647	0.0737221	0.346538	0.206747	-0.865185	0.548976	0.00240709	-0.686644	0.621297	-0.729745	0.603011	-1.17917	0.441606
30792	dre-miR-125c	-0.510746	-0.441857	-0.519784	0.191506	-0.049096	0.225983	6	-0.490796	0.042622	0.122797	0.149859	-0.613593	0.653567	0.00241482	-0.702251	0.614612	-0.392761	0.76167	-0.745767	0.596351
17502	hsa-miR-30c/mmu-miR-30c/rno-miR-30c/dre-miR-30c/xtr-miR-30c/gga-miR-30c/bta-miR-30c/ptr-miR-30c/mml-miR-30c/mne-miR-30c/ssc-miR-30c/lla-miR-30c/cfa-miR-30c	-0.590322	-0.501036	-0.458577	0.0745823	0.115852	0.384481	6	-0.516645	0.067245	0.191638	0.168276	-0.708284	0.612048	0.00248417	-0.664904	0.630731	-0.616889	0.652076	-0.843058	0.557461
28376	mmu-miR-24/rno-miR-24/dre-miR-24/xtr-miR-24a/gga-miR-24/bta-miR-24/fru-miR-24/tni-miR-24/ptr-miR-24/mml-miR-24/ppa-miR-24/ggo-miR-24/ppy-miR-24/mne-miR-24/ssc-miR-24/cfa-miR-24	-0.447301	-0.46455	-0.518657	-0.0763966	-0.0200218	0.156906	6	-0.476836	0.037231	0.0201625	0.121732	-0.496998	0.708579	0.00249442	-0.370904	0.773298	-0.444528	0.734825	-0.675563	0.626088
11026	mmu-miR-23a/rno-miR-23a/dre-miR-23a/xtr-miR-23a/bta-miR-23a/fru-miR-23a/tni-miR-23a/ptr-miR-23a/mml-miR-23a/ppa-miR-23a/ggo-miR-23a/ppy-miR-23a/mne-miR-23a/age-miR-23a/ssc-miR-23a/sla-miR-23a/lca-miR-23a	0.194109	0.265494	0.162492	-0.198162	-0.0971507	-0.0732692	6	0.207365	0.0527651	-0.122861	0.066297	0.330226	1.25721	0.00251095	0.392271	1.31246	0.362645	1.28578	0.235761	1.17753
27534	cel-miR-265	0.465669	0.354729	0.623009	-0.0717252	-0.072571	-0.196191	6	0.481136	0.134807	-0.113496	0.0716173	0.594631	1.51009	0.00251554	0.537394	1.45135	0.4273	1.34472	0.819199	1.76443
27561	miRPlus_27561	0.417673	0.360244	0.446742	-0.387618	-0.104691	-0.143966	6	0.40822	0.0440169	-0.212092	0.153274	0.620311	1.53721	0.00252893	0.805291	1.7475	0.464935	1.38026	0.590707	1.50598
32831	fru-miR-142b/tni-miR-142b	-0.661223	-0.542647	-0.810677	0.0822372	0.414003	0.106745	6	-0.671516	0.134311	0.200995	0.184877	-0.872511	0.546195	0.00271032	-0.743461	0.597305	-0.956649	0.515252	-0.917422	0.529454
17653	miRPlus_17653/mmu-miR-133a*/dre-miR-133a*	-3.1793	-1.75652	-2.82894	0.799509	0.485683	0.15506	6	-2.58826	0.741297	0.480084	0.322261	-3.06834	0.119217	0.00276976	-3.97881	0.0634247	-2.24221	0.211363	-2.984	0.126394
17747	dre-miR-202/xtr-miR-202/fru-miR-202/tni-miR-202	1.06673	0.557229	0.548812	-0.383771	-0.426675	-0.60797	6	0.724258	0.296623	-0.472805	0.119005	1.19706	2.29273	0.00291104	1.45051	2.73304	0.983904	1.97781	1.15678	2.2296
29208	dre-miR-19c	-0.24478	-0.257973	-0.314633	0.16062	0.0363287	0.247507	6	-0.272462	0.0371123	0.148152	0.10614	-0.420614	0.747107	0.00292463	-0.4054	0.755027	-0.294302	0.815467	-0.56214	0.677297
10925	hsa-miR-10b/mmu-miR-10b/rno-miR-10b/dre-miR-10b/xtr-miR-10b/gga-miR-10b/bta-miR-10b/fru-miR-10b/tni-miR-10b/mdo-miR-10b/mml-miR-10b/ppa-miR-10b/ggo-miR-10b/mne-miR-10b	-0.337217	-0.370984	-0.527041	0.203531	0.0893739	0.357075	6	-0.411747	0.101265	0.21666	0.134333	-0.628407	0.64689	0.00293988	-0.540748	0.687414	-0.460358	0.726806	-0.884116	0.541819
14313	hsa-miR-499-5p/mmu-miR-499/rno-miR-499/dre-miR-499/xtr-miR-499/bta-miR-499/mml-miR-499-5p/cfa-miR-499	-2.90924	-1.76737	-1.96392	0.12587	0.124958	0.602518	6	-2.21351	0.610483	0.284449	0.275457	-2.49796	0.177027	0.00295691	-3.03511	0.121994	-1.89233	0.269372	-2.56644	0.16882
28950	hsa-miR-455-3p/bta-miR-455*/mml-miR-455-3p	-1.50914	-1.30138	-1.93459	0.110295	0.0370531	0.743956	6	-1.5817	0.322778	0.297101	0.388716	-1.8788	0.271909	0.00299003	-1.61943	0.325463	-1.33844	0.395449	-2.67854	0.156199
9938	mmu-let-7i/rno-let-7i/dre-let-7i/xtr-let-7i/gga-let-7i/bta-let-7i/fru-let-7i/tni-let-7i/mdo-let-7i/mml-let-7i/ssc-let-7i	-0.429592	-0.220771	-0.451388	0.247792	0.20357	0.0994494	6	-0.367251	0.127322	0.183604	0.0761601	-0.550854	0.682616	0.00300674	-0.677384	0.625298	-0.424342	0.745179	-0.550837	0.682624
4700	hsa-miR-140-5p/mmu-miR-140/rno-miR-140/dre-miR-140/xtr-miR-140/gga-miR-140/fru-miR-140/tni-miR-140/ptr-miR-140/mml-miR-140-5p/ssc-miR-140	-2.50537	-1.47388	-2.73668	0.278663	0.195536	0.555768	6	-2.23864	0.67233	0.343323	0.18862	-2.58197	0.167013	0.0030532	-2.78403	0.145185	-1.66941	0.314381	-3.29245	0.102064
17735	dre-miR-455/xtr-miR-455/gga-miR-455/fru-miR-455/tni-miR-455	-1.25588	-1.05632	-1.57913	0.0776097	0.189047	0.740078	6	-1.29711	0.263831	0.335579	0.354711	-1.63269	0.322487	0.00306639	-1.33349	0.396806	-1.24536	0.421802	-2.3192	0.200378
27217	hsa-miR-34a/mmu-miR-34a/rno-miR-34a/dre-miR-34/xtr-miR-34a/gga-miR-34a/bta-miR-34a/mdo-miR-34a/ptr-miR-34a/mml-miR-34a/ppa-miR-34a/ggo-miR-34a/ppy-miR-34a/mne-miR-34a/age-miR-34a/lla-miR-34a/sla-miR-34a/cfa-miR-34a	-0.481526	-0.367055	-0.517117	-0.0564245	0.125991	0.179096	6	-0.455233	0.0784101	0.0828872	0.123535	-0.53812	0.688668	0.00311459	-0.425101	0.744787	-0.493046	0.710524	-0.696213	0.61719
29503	dre-miR-739	0.577978	1.1261	0.897524	-0.345837	-0.259007	-0.682111	6	0.867202	0.275318	-0.428985	0.223471	1.29619	2.45579	0.00318564	0.923815	1.89713	1.38511	2.61192	1.57963	2.98894
17685	dre-miR-26b	-1.17911	-1.03343	-0.955211	0.187326	-0.0952618	0.562369	6	-1.05592	0.113632	0.218144	0.329897	-1.27406	0.413494	0.00319829	-1.36644	0.387848	-0.938164	0.521897	-1.51758	0.349271
17320	mmu-miR-705	0.372306	0.393944	0.552456	-0.128343	-0.0287767	-0.280615	6	0.439569	0.0983602	-0.145912	0.126835	0.585481	1.50054	0.00321035	0.50065	1.41485	0.422721	1.34045	0.833072	1.78147
17656	xtr-miR-181a-1*	-0.313836	-0.464831	-0.621756	0.158882	0.213074	0.404462	6	-0.466808	0.153969	0.258806	0.129019	-0.725613	0.60474	0.00332858	-0.472718	0.720605	-0.677904	0.625073	-1.02622	0.490996
17714	lla-miR-198	-0.0121171	0.0920775	0.0288065	-0.240326	-0.159213	-0.219026	6	0.0362557	0.0524952	-0.206188	0.0420526	0.242444	1.183	0.00335492	0.228209	1.17138	0.251291	1.19027	0.247833	1.18742
31057	mml-miR-576-3p	0.307292	0.0826602	0.285278	-0.208766	-0.296644	-0.225024	6	0.225077	0.123826	-0.243478	0.0467555	0.468555	1.38372	0.0035855	0.516058	1.43004	0.379305	1.30071	0.510302	1.42435
14385	cel-miR-271	0.139666	0.235991	0.326233	-0.195972	-0.0884918	-0.182182	6	0.233963	0.0932998	-0.155549	0.0584808	0.389512	1.30995	0.0035953	0.335639	1.26194	0.324483	1.25222	0.508415	1.42249
17856	miRPlus_17856	0.423912	0.289875	0.449639	-0.372793	-0.0680508	-0.272437	6	0.387809	0.0857832	-0.23776	0.155302	0.625569	1.54282	0.00363841	0.796705	1.73713	0.357926	1.28158	0.722076	1.64955
29513	dre-let-7e/gga-let-7k/fru-let-7e/tni-let-7e	-0.697482	-0.319779	-0.41228	0.206013	0.214439	0.196064	6	-0.476514	0.196874	0.205505	0.00919813	-0.682019	0.623292	0.00389748	-0.903494	0.53459	-0.534218	0.690533	-0.608344	0.655949
11151	hsa-miR-516b	0.305817	0.224559	0.35274	-0.00671154	0.0742346	0.00178443	6	0.294372	0.0648524	0.0231025	0.044485	0.27127	1.20687	0.00394362	0.312529	1.24188	0.150324	1.10982	0.350956	1.27541
19015	mmu-miR-142-5p/rno-miR-142-5p/dre-miR-142a-5p/xtr-miR-142-5p/gga-miR-142-5p/bta-miR-142/fru-miR-142a/fru-miR-142b/tni-miR-142a/tni-miR-142b/mml-miR-142-5p/cfa-miR-142	-0.344687	-0.287768	-0.506855	0.204543	0.491327	0.215412	6	-0.37977	0.113679	0.303761	0.162528	-0.68353	0.62264	0.00395663	-0.54923	0.683385	-0.779095	0.582732	-0.722267	0.606144
28671	gga-miR-142-5p	-0.505037	-0.416715	-0.692739	0.125296	0.452324	0.156454	6	-0.538164	0.140963	0.244691	0.180489	-0.782855	0.581216	0.00407601	-0.630332	0.646028	-0.869038	0.547512	-0.849193	0.555095
11031	bta-miR-26b/cfa-miR-26b	-0.961227	-0.829643	-1.02116	0.162669	-0.0258755	0.627321	6	-0.937345	0.0979683	0.254705	0.336184	-1.19205	0.437681	0.00413836	-1.1239	0.458853	-0.803768	0.572851	-1.64848	0.318975
17300	dre-miR-148/fru-miR-148/tni-miR-148	-0.424274	-0.460651	-0.712731	0.0879739	0.0177927	0.225957	6	-0.532552	0.157096	0.110575	0.105907	-0.643127	0.640324	0.00418181	-0.512248	0.701129	-0.478443	0.717752	-0.938688	0.521707
17886	hsa-miR-301b/mml-miR-301b	-0.19983	-0.259349	-0.59958	0.565369	0.359228	0.446767	6	-0.352919	0.215677	0.457121	0.10346	-0.810041	0.570366	0.00421877	-0.765199	0.588372	-0.618577	0.651313	-1.04635	0.484193
30780	dre-miR-737	-2.35425	-2.51736	-1.65397	-0.352769	-0.636665	-0.62216	6	-2.17519	0.4587	-0.537198	0.159885	-1.638	0.321302	0.00428469	-2.00148	0.249743	-1.8807	0.271553	-1.03181	0.489095
33114	mmu-miR-455	-1.18432	-0.861234	-1.24257	-0.0287441	0.00733502	0.548681	6	-1.09604	0.205426	0.175757	0.323465	-1.2718	0.414143	0.004539	-1.15558	0.448886	-0.868569	0.54769	-1.79125	0.288921
28170	dre-miR-199*/xtr-miR-199a*/gga-miR-199*	-0.527075	-0.477898	-0.593791	0.273784	-0.0856617	0.222606	6	-0.532921	0.0581671	0.136909	0.194443	-0.669831	0.62858	0.00463316	-0.800859	0.574007	-0.392237	0.761947	-0.816396	0.567859
11142	hsa-miR-510	0.329794	0.245342	0.439974	-0.00061104	0.0241585	-0.0680261	6	0.33837	0.0975991	-0.0148262	0.047708	0.353196	1.27739	0.00489248	0.330405	1.25737	0.221184	1.16569	0.508	1.42208
17745	dre-miR-17a*	0.208997	0.112592	0.312168	-0.134904	-0.307357	-0.31646	6	0.211252	0.0998074	-0.252907	0.102295	0.46416	1.37951	0.00491156	0.343902	1.26918	0.419949	1.33788	0.628629	1.54609
10995	hsa-miR-199a-3p/hsa-miR-199b-3p/mmu-miR-199a-3p/mmu-miR-199b/rno-miR-199a-3p/cin-miR-199-3p/dre-miR-199*/xtr-miR-199a*/gga-miR-199*/bta-miR-199a-3p/mml-miR-199a-3p/cfa-miR-199	-0.530375	-0.555569	-0.737304	0.287159	-0.0789598	0.287428	6	-0.607749	0.112902	0.165209	0.211457	-0.772959	0.585216	0.00504053	-0.817535	0.567411	-0.476609	0.718665	-1.02473	0.491502
19585	hsa-miR-148b/mmu-miR-148b/rno-miR-148b-3p/xtr-miR-148b/bta-miR-148b/mml-miR-148b/cfa-miR-148b	-0.219956	-0.368346	-0.518447	0.216628	0.199597	0.448083	6	-0.368917	0.149246	0.288103	0.138809	-0.65702	0.634187	0.0050463	-0.436585	0.738882	-0.567943	0.674578	-0.966531	0.511735
30744	mmu-miR-93/rno-miR-93/bta-miR-93/cfa-miR-93	-0.193691	-0.262659	-0.375729	0.236122	0.0571561	0.120275	6	-0.27736	0.0919047	0.137851	0.0907682	-0.41521	0.74991	0.00509837	-0.429813	0.742358	-0.319815	0.801173	-0.496003	0.709068
17722	dre-miR-16b/fru-miR-16/tni-miR-16	-0.418381	-0.309996	-0.566404	0.346419	0.136061	0.0745234	6	-0.431594	0.128713	0.185668	0.142574	-0.617262	0.651907	0.00510315	-0.7648	0.588535	-0.446057	0.734046	-0.640927	0.641301
21753	hsa-miR-668/mmu-miR-668/mml-miR-668	0.273355	0.389289	0.411657	-0.415349	-0.291753	-0.783446	6	0.3581	0.0742386	-0.496849	0.255777	0.85495	1.8087	0.0051233	0.688704	1.61184	0.681043	1.6033	1.1951	2.28961
28441	hsa-miR-518f*	0.09497	0.107071	0.354346	-0.247902	-0.328932	-0.372071	6	0.185462	0.146382	-0.316302	0.0630405	0.501764	1.41594	0.00549598	0.342872	1.26828	0.436003	1.35285	0.726416	1.65452
18370	dre-miR-727	0.399039	0.631662	0.291271	-0.196927	-0.0705711	-0.221359	6	0.440658	0.17397	-0.162952	0.0809316	0.60361	1.51951	0.00551082	0.595966	1.51148	0.702233	1.62702	0.51263	1.42665
11201	dre-miR-140*/gga-miR-140*/bta-miR-140/cfa-miR-140	-2.51529	-1.1556	-2.36964	0.244758	0.335867	0.69778	6	-2.01351	0.746533	0.426135	0.239621	-2.43964	0.184329	0.00573236	-2.76005	0.147619	-1.49146	0.355652	-3.06742	0.119293
10234	mml-miR-198/mne-miR-198	0.336712	0.34318	0.529153	-0.00219975	-0.189193	-0.298657	6	0.403015	0.109287	-0.16335	0.149909	0.566365	1.48079	0.00613759	0.338912	1.2648	0.532373	1.44631	0.82781	1.77499
11024	hsa-miR-223/mmu-miR-223/rno-miR-223/dre-miR-223/xtr-miR-223/gga-miR-223/fru-miR-223/tni-miR-223/mdo-miR-223/ptr-miR-223/mml-miR-223/ppa-miR-223/ggo-miR-223/ppy-miR-223/sla-miR-223	0.836197	0.589277	1.09865	-0.749283	-0.242846	-1.15135	6	0.841374	0.254725	-0.714491	0.455248	1.55586	2.9401	0.00667115	1.58548	3.00108	0.832122	1.7803	2.24999	4.75681
17279	ssc-miR-15b	-0.286864	-0.27907	-0.52039	0.0998932	0.0657352	0.0210199	6	-0.362108	0.137131	0.0622161	0.0395542	-0.424324	0.745188	0.00674666	-0.386757	0.764847	-0.344805	0.787414	-0.541409	0.687099
10586	hsa-miR-526a/hsa-miR-520c-5p/hsa-miR-518d-5p/hsa-miR-518f*	0.279159	0.412988	0.447453	0.0942637	0.0693253	-0.0395194	6	0.379867	0.0889015	0.0413565	0.0711419	0.33851	1.26445	0.0067475	0.184896	1.13673	0.343663	1.26897	0.486972	1.4015
14294	rno-miR-1	-3.03836	-1.72992	-1.63308	0.507414	0.0176334	0.526243	6	-2.13379	0.784877	0.35043	0.288364	-2.48422	0.178721	0.00676403	-3.54577	0.085628	-1.74756	0.297806	-2.15932	0.223861
14446	cel-miR-243	0.214614	0.560012	0.853345	-0.521043	-0.368649	-0.713947	6	0.542657	0.319719	-0.534546	0.173045	1.0772	2.10994	0.00682824	0.735657	1.66516	0.928662	1.90351	1.56729	2.96348
29203	cel-miR-253	0.245242	0.268447	0.281684	-0.0562107	0.015633	-0.21454	6	0.265125	0.0184469	-0.0850392	0.117763	0.350164	1.27471	0.00704065	0.301453	1.23238	0.252814	1.19153	0.496224	1.41052
31026	hsa-miR-101/mmu-miR-101a/rno-miR-101a/dre-miR-101a/xtr-miR-101a/gga-miR-101/bta-miR-101/fru-miR-101a/tni-miR-101a/mdo-miR-101/ptr-miR-101/mml-miR-101/ppa-miR-101/ggo-miR-101/ppy-miR-101/mne-miR-101/age-miR-101/lla-miR-101/sla-miR-101	-1.4462	-1.46432	-1.34807	-0.0717378	-0.227772	0.767935	6	-1.41953	0.0625482	0.156142	0.535542	-1.57567	0.335487	0.00717232	-1.37446	0.385697	-1.23655	0.424386	-2.116	0.230685
10928	hsa-miR-125a-5p/mmu-miR-125a-5p/rno-miR-125a-5p/bta-miR-125a/mml-miR-125a-5p/cfa-miR-125a	-0.0219326	-0.0288883	-0.250874	0.268025	0.296757	0.382235	6	-0.100565	0.130218	0.315672	0.059408	-0.416237	0.749377	0.00729737	-0.289957	0.817926	-0.325645	0.797942	-0.633108	0.644786
32338	dre-miR-101b/fru-miR-101b/tni-miR-101b	-1.48212	-1.43192	-1.30153	-0.00347874	-0.232813	0.7956	6	-1.40519	0.093218	0.186436	0.539869	-1.59163	0.331797	0.00732358	-1.47864	0.358826	-1.19911	0.435544	-2.09713	0.233723
11072	mmu-miR-34a/rno-miR-34a/dre-miR-34/xtr-miR-34a/gga-miR-34a/bta-miR-34a/mdo-miR-34a/ptr-miR-34a/mml-miR-34a/ppa-miR-34a/ggo-miR-34a/ppy-miR-34a/mne-miR-34a/age-miR-34a/lla-miR-34a/sla-miR-34a/cfa-miR-34a	-0.393058	-0.531836	-0.755139	0.0312384	0.125799	0.372569	6	-0.560011	0.182677	0.176535	0.17623	-0.736546	0.600174	0.00735418	-0.424296	0.745202	-0.657635	0.633917	-1.12771	0.457642
17382	dre-miR-203b	-0.429403	-0.386853	-0.71173	-0.0200174	0.020156	0.0169107	6	-0.509329	0.176571	0.00568307	0.0223164	-0.515012	0.699787	0.00742679	-0.409386	0.752944	-0.407009	0.754185	-0.728641	0.603472
17836	hsa-miR-30b*	0.190028	0.500858	0.738658	-0.319644	-0.294729	-0.460245	6	0.476515	0.275124	-0.358206	0.0892423	0.834721	1.78351	0.00749777	0.509672	1.42373	0.795587	1.73578	1.1989	2.29565
17683	dre-miR-16a/xtr-miR-16a/gga-miR-16/lca-miR-16	-0.311991	-0.226409	-0.412517	0.234798	0.0716384	0.0146552	6	-0.316972	0.0931541	0.107031	0.114259	-0.424003	0.745354	0.0075886	-0.546789	0.684542	-0.298047	0.813353	-0.427172	0.743718
5560	hsa-miR-185/mmu-miR-185/rno-miR-185/mml-miR-185/cfa-miR-185	0.401558	0.419747	0.581233	-0.0901706	-0.0468598	-0.423917	6	0.467513	0.0989038	-0.186982	0.206331	0.654495	1.57406	0.00773693	0.491728	1.40613	0.466607	1.38186	1.00515	2.00715
23479	ath-miR156h/smo-miR156c	0.170813	0.111709	0.327275	-0.202645	-0.23352	-0.452551	6	0.203266	0.111387	-0.296239	0.136248	0.499504	1.41373	0.00795129	0.373458	1.29545	0.345229	1.27035	0.779826	1.71692
29562	hsa-miR-199a-5p/mmu-miR-199a-5p/rno-miR-199a-5p/dre-miR-199/xtr-miR-199a/gga-miR-199/bta-miR-199a-5p/fru-miR-199/tni-miR-199/ptr-miR-199a/mml-miR-199a/mml-miR-199a-5p/ppa-miR-199a/ggo-miR-199a/ppy-miR-199a/mne-miR-199a/lla-miR-199a/sla-miR-199a	-0.296838	-0.291459	-0.422957	0.221101	-0.027034	0.258444	6	-0.337085	0.0744166	0.150837	0.155168	-0.487922	0.713052	0.00798171	-0.517939	0.698369	-0.264425	0.832531	-0.681401	0.623559
19004	hsa-let-7c/mmu-let-7c/rno-let-7c/dre-let-7c/xtr-let-7c/gga-let-7c/bta-let-7c/mml-let-7c/ssc-let-7c/cfa-let-7c	-0.675081	-0.28884	-0.531855	0.270127	0.264746	0.0212357	6	-0.498592	0.195257	0.185369	0.142169	-0.683961	0.622454	0.00801648	-0.945208	0.519355	-0.553586	0.681324	-0.55309	0.681559
28335	dre-miR-16b/fru-miR-16/tni-miR-16	-0.437725	-0.333101	-0.560207	0.268893	0.0466787	-0.0254576	6	-0.443678	0.11367	0.0967046	0.153419	-0.540383	0.687589	0.00803308	-0.706618	0.612755	-0.37978	0.768555	-0.53475	0.690278
10946	hsa-miR-141/mmu-miR-141/rno-miR-141/mml-miR-141/ggo-miR-141/ppy-miR-141	-0.388801	-0.57348	-0.742495	0.00162027	-0.0121529	0.256867	6	-0.568258	0.176905	0.0821114	0.151499	-0.65037	0.637117	0.00842138	-0.390421	0.762907	-0.561327	0.677679	-0.999361	0.500221
14370	cbr-miR-241	0.116477	0.0156465	0.247749	-0.248693	-0.214994	-0.171651	6	0.126624	0.116383	-0.21178	0.0386216	0.338404	1.26436	0.00877616	0.365171	1.28803	0.23064	1.17336	0.4194	1.33737
13485	hsa-miR-10a/mmu-miR-10a/rno-miR-10a-5p/dre-miR-10a/xtr-miR-10a/dme-miR-10/bta-miR-10a/mdo-miR-10a/mml-miR-10a/ppa-miR-10a/ggo-miR-10a/dps-miR-10/age-miR-10a/ame-miR-10/aga-miR-10/sla-miR-10a/bmo-miR-10/cfa-miR-10	-0.243047	-0.42849	-0.589059	0.0895551	0.104772	0.31703	6	-0.420198	0.173155	0.170452	0.127168	-0.590651	0.664043	0.00889238	-0.332602	0.794103	-0.533262	0.690991	-0.906088	0.53363
11007	hsa-miR-206/mmu-miR-206/rno-miR-206/dre-miR-206/xtr-miR-206/gga-miR-206/mdo-miR-206/mml-miR-206/ppy-miR-206/mne-miR-206/cfa-miR-206	-2.87904	-1.59077	-1.34612	0.624597	0.129269	0.582324	6	-1.93864	0.823542	0.445397	0.274589	-2.38404	0.191573	0.00892746	-3.50363	0.0881661	-1.72003	0.303542	-1.92844	0.262713
4240	dre-miR-203a/xtr-miR-203/gga-miR-203/fru-miR-203/tni-miR-203/mdo-miR-203	-0.268134	-0.263867	-0.512612	0.015936	0.0944117	0.0318159	6	-0.348204	0.142397	0.0473879	0.0414906	-0.395592	0.760177	0.00988343	-0.28407	0.821271	-0.358279	0.780095	-0.544428	0.685663
27766	xtr-miR-133a/dme-miR-133/gga-miR-133a/mdo-miR-133a/mml-miR-133a/ppa-miR-133a/ggo-miR-133a/ppy-miR-133a/mne-miR-133a/dps-miR-133/age-miR-133a/ame-miR-133/lla-miR-133a/aga-miR-133/sla-miR-133a/xla-miR-133a	-3.23453	-1.57319	-1.73954	0.179448	0.198073	0.317045	6	-2.18242	0.914942	0.231522	0.074648	-2.41394	0.187643	0.0103811	-3.41397	0.0938191	-1.77126	0.292953	-2.05658	0.240384
10986	hsa-miR-193a-3p/mmu-miR-193/rno-miR-193/dre-miR-193a/bta-miR-193a/fru-miR-193/tni-miR-193/mdo-miR-193/mml-miR-193a-3p	-0.674969	-0.79809	-0.740136	-0.0897863	-0.101703	0.458898	6	-0.737732	0.0615955	0.0891362	0.320278	-0.826868	0.563752	0.0117716	-0.585183	0.666565	-0.696387	0.617116	-1.19903	0.435567
10964	hsa-miR-155/dre-miR-155/xtr-miR-155/gga-miR-155/mml-miR-155/cfa-miR-155	0.66773	0.446023	0.362786	0.0470773	0.104469	0.111663	6	0.49218	0.157625	0.0877364	0.0353951	0.404443	1.32358	0.0122895	0.620653	1.53757	0.341554	1.26712	0.251123	1.19013
11116	mmu-miR-452	0.153631	0.0942661	0.34208	-0.127584	-0.147245	-0.273591	6	0.196659	0.129389	-0.182807	0.0792335	0.379466	1.30086	0.0123306	0.281214	1.21522	0.241512	1.18223	0.615671	1.53227
17919	hsa-miR-96*	-0.360387	-0.157888	-0.163812	0.295395	0.059692	0.203701	6	-0.227362	0.115241	0.186263	0.118815	-0.413625	0.750735	0.0123668	-0.655782	0.634731	-0.21758	0.860007	-0.367513	0.775118
28717	hsa-miR-199a-3p/hsa-miR-199b-3p/mmu-miR-199a-3p/mmu-miR-199b/rno-miR-199a-3p/bta-miR-199a-3p/mml-miR-199a-3p	-0.449836	-0.482718	-0.56701	0.329831	-0.143351	0.242352	6	-0.499855	0.0604375	0.142944	0.251767	-0.642799	0.640469	0.0126454	-0.779667	0.582501	-0.339368	0.790388	-0.809362	0.570634
17345	dre-miR-193b/xtr-miR-193	0.222981	-0.00995178	0.067507	-0.363926	-0.606926	-0.280997	6	0.0935122	0.118624	-0.417283	0.169389	0.510795	1.42484	0.0128655	0.586907	1.50202	0.596974	1.51254	0.348504	1.27324
11004	hsa-miR-203/mmu-miR-203/rno-miR-203/mml-miR-203	-0.317391	-0.283492	-0.624747	0.100094	0.0407921	0.0469641	6	-0.408543	0.188003	0.0626167	0.0326027	-0.47116	0.721384	0.0128793	-0.417485	0.748729	-0.324284	0.798695	-0.671711	0.627762
17275	dre-let-7h/fru-let-7h/tni-let-7h	-0.62318	-0.297217	-0.930155	0.366414	0.508694	0.0898571	6	-0.616851	0.316517	0.321655	0.212975	-0.938506	0.521773	0.0130439	-0.989594	0.503619	-0.80591	0.572001	-1.02001	0.493112
27531	mmu-miR-34a/rno-miR-34a/dre-miR-34/xtr-miR-34a/gga-miR-34a/bta-miR-34a/mdo-miR-34a/ptr-miR-34a/mml-miR-34a/ppa-miR-34a/ggo-miR-34a/ppy-miR-34a/mne-miR-34a/age-miR-34a/lla-miR-34a/sla-miR-34a/cfa-miR-34a	-0.123855	-0.319949	-0.537521	0.160125	0.256692	0.430148	6	-0.327108	0.206926	0.282322	0.136824	-0.60943	0.655456	0.0131047	-0.28398	0.821322	-0.576641	0.670523	-0.967669	0.511332
10967	hsa-miR-16/mmu-miR-16/rno-miR-16/bta-miR-16/mdo-miR-16/ptr-miR-16/mml-miR-16/ppa-miR-16/ggo-miR-16/ppy-miR-16/mne-miR-16/age-miR-16/lla-miR-16/sla-miR-16/cfa-miR-16	-0.205097	-0.162266	-0.353471	0.24861	0.163071	0.012148	6	-0.240278	0.10034	0.141276	0.119728	-0.381554	0.76761	0.0133643	-0.453708	0.730164	-0.325337	0.798112	-0.365619	0.776136
28153	bta-miR-142*	-0.609994	-0.538924	-0.655307	-0.230004	0.042437	-0.283753	6	-0.601408	0.0586648	-0.157106	0.174887	-0.444302	0.73494	0.0140104	-0.37999	0.768443	-0.58136	0.668333	-0.371554	0.772949
28883	hsa-miR-502-3p/mml-miR-502-3p/cfa-miR-502	0.00880694	-0.0425034	-0.0151974	-0.306109	-0.181103	-0.416797	6	-0.0162979	0.0256729	-0.301337	0.11792	0.285039	1.21844	0.0149637	0.314916	1.24394	0.1386	1.10084	0.4016	1.32097
28578	cel-miR-246	0.0268364	0.0932194	0.318192	-0.282166	-0.203732	-0.430696	6	0.146083	0.152702	-0.305531	0.115272	0.451614	1.36757	0.0149946	0.309002	1.23885	0.296952	1.22855	0.748888	1.6805
10978	hsa-miR-184/mmu-miR-184/rno-miR-184/cin-miR-184/dre-miR-184/xtr-miR-184/dme-miR-184/gga-miR-184/fru-miR-184/tni-miR-184/mdo-miR-184/ptr-miR-184/mml-miR-184/ppy-miR-184/mne-miR-184/dps-miR-184/ssc-miR-184/ame-miR-184/aga-miR-184	0.336471	0.156113	0.333056	-0.0254039	-0.239496	-0.390524	6	0.275213	0.103158	-0.218475	0.183465	0.493688	1.40804	0.0153157	0.361875	1.28509	0.395609	1.3155	0.72358	1.65127
17678	xtr-miR-10c	-0.159031	-0.296267	-0.532255	0.148317	0.0863269	0.297665	6	-0.329184	0.188777	0.177436	0.108637	-0.506621	0.703869	0.015749	-0.307348	0.808126	-0.382594	0.767057	-0.82992	0.56256
17927	hsa-miR-491-3p/mml-miR-491-3p	-0.155632	0.0317036	-0.161233	0.279993	0.405746	0.156543	6	-0.095054	0.109811	0.28076	0.124603	-0.375814	0.77067	0.0172587	-0.435625	0.739373	-0.374042	0.771618	-0.317776	0.802306
11235	mmu-miR-351/rno-miR-351	0.00193124	0.130627	-0.0871809	0.257344	0.342208	0.25813	6	0.0151259	0.109502	0.285894	0.0487709	-0.270768	0.828878	0.0173589	-0.255413	0.837747	-0.211581	0.86359	-0.345311	0.787138
10998	mmu-miR-19b/rno-miR-19b/dre-miR-19b/dre-miR-19c/xtr-miR-19b/gga-miR-19b/bta-miR-19b/fru-miR-19b/tni-miR-19b/mdo-miR-19b/ptr-miR-19b/mml-miR-19b/ppa-miR-19b/ggo-miR-19b/ppy-miR-19b/mne-miR-19b/age-miR-19b/lla-miR-19b/sla-miR-19b/lca-miR-19b/xla-miR-19b/cfa-miR-19b	-0.173588	-0.349801	-0.441252	0.272222	0.0108755	0.415666	6	-0.321547	0.13605	0.232921	0.205237	-0.554468	0.680908	0.0175386	-0.44581	0.734172	-0.360676	0.778799	-0.856918	0.552131
11054	mmu-miR-320/rno-miR-320/bta-miR-320/mml-miR-320/cfa-miR-320	0.14607	0.229985	0.555032	-0.196506	-0.155947	-0.164381	6	0.310362	0.216004	-0.172278	0.0214014	0.482641	1.3973	0.0182831	0.342576	1.26802	0.385933	1.3067	0.719413	1.64651
11078	hsa-miR-365/mmu-miR-365/rno-miR-365/dre-miR-365/xtr-miR-365/gga-miR-365/bta-miR-365/fru-miR-365/tni-miR-365/mdo-miR-365/mml-miR-365/cfa-miR-365	0.480503	0.160456	0.473911	-0.264614	-0.504501	-0.0501563	6	0.371623	0.182906	-0.273091	0.227291	0.644714	1.56343	0.018657	0.745117	1.67611	0.664958	1.58552	0.524068	1.438
28955	xtr-miR-24b	-0.318699	-0.321951	-0.379568	-0.067278	-0.0900312	0.191667	6	-0.340073	0.0342427	0.0114525	0.156484	-0.351525	0.783755	0.0190884	-0.251421	0.840069	-0.23192	0.851501	-0.571235	0.67304
17573	hsa-miR-625	0.0691514	0.138051	0.528381	-0.253446	-0.299542	-0.440826	6	0.245194	0.247654	-0.331271	0.0976363	0.576466	1.49119	0.0199343	0.322598	1.25058	0.437593	1.35434	0.969206	1.95776
13477	dme-miR-1/dps-miR-1/ame-miR-1/aga-miR-1/bmo-miR-1	-4.26507	-1.80276	-2.00553	0.347037	0.186613	0.238023	6	-2.69112	1.36685	0.257225	0.0819176	-2.94835	0.129557	0.0203072	-4.61211	0.04089	-1.98937	0.251848	-2.24356	0.211165
11278	U6-snRNA-1	0.138116	0.241477	0.274136	-0.0113864	-0.0770022	-0.29708	6	0.21791	0.0710067	-0.128489	0.149644	0.346399	1.27138	0.022312	0.149502	1.10919	0.318479	1.24702	0.571216	1.48578
30687	hsa-miR-93/mmu-miR-93/rno-miR-93/xtr-miR-93a/mdo-miR-93/ptr-miR-93/mml-miR-93/ppa-miR-93/ggo-miR-93/ppy-miR-93/mne-miR-93/age-miR-93/lla-miR-93/sla-miR-93/cfa-miR-93	-0.257487	-0.22197	-0.416488	0.315338	-0.0116851	0.0529058	6	-0.298648	0.103586	0.118853	0.173199	-0.417501	0.74872	0.0231012	-0.572825	0.672299	-0.210285	0.864366	-0.469394	0.722268
30166	dme-miR-1/dps-miR-1/ame-miR-1/aga-miR-1/bmo-miR-1	-3.68863	-1.56607	-1.38732	0.459043	0.327355	0.494394	6	-2.21401	1.28018	0.426931	0.0880283	-2.64094	0.160324	0.023487	-4.14767	0.0564192	-1.89342	0.269168	-1.88172	0.27136
28399	hsa-miR-23a/mmu-miR-23a/rno-miR-23a/dre-miR-23a/xtr-miR-23a/bta-miR-23a/fru-miR-23a/tni-miR-23a/mdo-miR-23a/ptr-miR-23a/mml-miR-23a/ppa-miR-23a/ggo-miR-23a/ppy-miR-23a/mne-miR-23a/age-miR-23a/ssc-miR-23a/sla-miR-23a/lca-miR-23a	0.0620251	0.18582	0.0515285	-0.10658	-0.11385	-0.0251139	6	0.0997913	0.0746879	-0.0818482	0.0492676	0.181639	1.13417	0.0245339	0.168606	1.12397	0.29967	1.23086	0.0766424	1.05456
11040	hsa-miR-29b/mmu-miR-29b/rno-miR-29b/dre-miR-29b/xtr-miR-29b/gga-miR-29b/bta-miR-29b/fru-miR-29b/tni-miR-29b/mdo-miR-29b/ptr-miR-29b/mml-miR-29b/ppa-miR-29b/ggo-miR-29b/ppy-miR-29b/mne-miR-29b/age-miR-29b/ssc-miR-29b/ame-miR-29b/lla-miR-29b/sla-miR-29b/cfa-miR-29b	-1.1242	-1.19588	-0.893123	-0.167829	-0.249682	0.766046	6	-1.07107	0.158218	0.116178	0.564288	-1.18725	0.43914	0.0246971	-0.956376	0.51535	-0.946197	0.518999	-1.65917	0.316622
10916	hsa-miR-1/mmu-miR-1/odi-miR-1c/dre-miR-1/xtr-miR-1a/cel-miR-1/gga-miR-1a/fru-miR-1/tni-miR-1/mdo-miR-1/cbr-miR-1/mml-miR-1/ppa-miR-1/cfa-miR-1	-4.26177	-1.74784	-1.93462	0.22009	0.13437	0.204504	6	-2.64808	1.40061	0.186321	0.045661	-2.8344	0.140204	0.0248227	-4.48186	0.0447535	-1.88222	0.271267	-2.13913	0.227017
11006	hsa-miR-205/mmu-miR-205/rno-miR-205/dre-miR-205/xtr-miR-205a/gga-miR-205a/bta-miR-205/fru-miR-205/tni-miR-205/ptr-miR-205/mml-miR-205/ppa-miR-205/ggo-miR-205/mne-miR-205/age-miR-205/ssc-miR-205/lla-miR-205	-0.00336448	-0.040554	-0.114335	0.197593	0.119395	0.368269	6	-0.0527513	0.0564821	0.228419	0.127268	-0.28117	0.822923	0.0249504	-0.200958	0.869973	-0.159949	0.895057	-0.482605	0.715684
13175	hsa-miR-27b/mmu-miR-27b/rno-miR-27b/dre-miR-27b/xtr-miR-27b/gga-miR-27b/bta-miR-27b/fru-miR-27b/tni-miR-27b/mdo-miR-27b/mml-miR-27b/cfa-miR-27b	-0.288164	-0.369626	-0.73962	-0.0462339	0.0954777	0.245172	6	-0.465803	0.240605	0.0981384	0.145721	-0.563942	0.676451	0.0255264	-0.24193	0.845613	-0.465104	0.724419	-0.984792	0.505299
17710	dre-miR-30a	0.27884	0.0834758	-0.0883622	0.428344	0.667427	0.857514	6	0.0913178	0.183727	0.651095	0.215051	-0.559777	0.678407	0.0265875	-0.149504	0.90156	-0.583952	0.667134	-0.945876	0.519114
14285	hsa-miR-487b/mmu-miR-487b/rno-miR-487b/bta-miR-487b/mml-miR-487b/cfa-miR-487	-0.307033	-0.2874	-0.568096	-0.103432	0.0350507	-0.0720072	6	-0.38751	0.1567	-0.046796	0.0726019	-0.340714	0.78965	0.0268525	-0.203601	0.86838	-0.322451	0.79971	-0.496089	0.709026
17583	hsa-miR-720/mmu-miR-720	0.166308	0.172235	0.251826	-0.202546	-0.0134523	-0.422309	6	0.19679	0.0477549	-0.212769	0.20462	0.409559	1.32828	0.0278865	0.368854	1.29133	0.185687	1.13736	0.674135	1.59564
17749	hsa-let-7b/mmu-let-7b/rno-let-7b/dre-let-7b/gga-let-7b/bta-let-7b/fru-let-7b/tni-let-7b/mdo-let-7b/mml-let-7b	-0.374663	-0.216728	-0.433985	0.318465	0.39424	-0.0876902	6	-0.341792	0.112297	0.208338	0.259153	-0.55013	0.682959	0.0279483	-0.693127	0.618512	-0.610968	0.654757	-0.346295	0.786602
27898	hsa-miR-768-3p/mml-miR-768-3p	-1.05606	-0.913191	-0.774482	-0.150624	-0.368087	0.493445	6	-0.914576	0.140792	-0.00842206	0.448024	-0.906154	0.533606	0.0287811	-0.905432	0.533873	-0.545104	0.685342	-1.26793	0.415256
14439	cel-miR-264	0.0299694	0.0279123	-0.0318647	-0.10555	-0.0683307	-0.179529	6	0.00867232	0.0351212	-0.117803	0.0566027	0.126476	1.09162	0.0302566	0.13552	1.09849	0.0962431	1.06899	0.147664	1.10777
11135	hsa-miR-503/mml-miR-503	0.0616098	0.32674	0.544431	-0.29306	-0.089142	-0.509709	6	0.310927	0.241799	-0.297304	0.210316	0.60823	1.52439	0.030291	0.35467	1.27869	0.415882	1.33411	1.05414	2.07648
17724	mml-miR-133a/ppy-miR-133a	-3.74532	-1.49829	-1.41671	0.196547	0.19972	0.442653	6	-2.22011	1.3215	0.27964	0.141182	-2.49975	0.176808	0.0311452	-3.94187	0.0650699	-1.69801	0.30821	-1.85937	0.275597
17433	mmu-miR-679	-0.0893206	-0.100304	-0.170925	-0.324076	-0.242007	-0.458838	6	-0.120183	0.0442855	-0.34164	0.109477	0.221457	1.16591	0.0314349	0.234755	1.17671	0.141703	1.10321	0.287913	1.22087
27777	hsa-miR-200a/mmu-miR-200a/rno-miR-200a/dre-miR-200a/xtr-miR-200a/gga-miR-200a/bta-miR-200a/fru-miR-200a/tni-miR-200a/mdo-miR-200a/mml-miR-200a	-0.0574605	-0.222501	-0.31055	0.0271598	0.0412144	0.0681067	6	-0.196837	0.128482	0.0454936	0.0208061	-0.242331	0.845378	0.0321329	-0.0846202	0.943033	-0.263715	0.83294	-0.378657	0.769153
4890	hsa-miR-19b/mmu-miR-19b/rno-miR-19b/dre-miR-19b/xtr-miR-19b/gga-miR-19b/bta-miR-19b/fru-miR-19b/tni-miR-19b/mdo-miR-19b/ptr-miR-19b/mml-miR-19b/ppa-miR-19b/ggo-miR-19b/ppy-miR-19b/mne-miR-19b/age-miR-19b/lla-miR-19b/sla-miR-19b/lca-miR-19b/xla-miR-19b	-0.120809	-0.129054	-0.213306	0.207308	-0.0337682	0.0941813	6	-0.154389	0.0511894	0.0892403	0.120614	-0.24363	0.844618	0.0322636	-0.328117	0.796576	-0.0952855	0.936087	-0.307487	0.808048
30773	mmu-miR-1/dre-miR-1/xtr-miR-1a/cel-miR-1/gga-miR-1a/fru-miR-1/tni-miR-1/mdo-miR-1/cbr-miR-1/mml-miR-1/ppa-miR-1/cfa-miR-1	-4.47166	-1.71316	-1.64342	0.430033	0.285138	0.435794	6	-2.60941	1.61313	0.383655	0.0853672	-2.99307	0.125602	0.032613	-4.9017	0.0334535	-1.9983	0.250295	-2.07921	0.236644
17506	hsa-miR-24/mmu-miR-24/rno-miR-24/dre-miR-24/xtr-miR-24a/xtr-miR-24b/gga-miR-24/bta-miR-24/fru-miR-24/tni-miR-24/mdo-miR-24/ptr-miR-24/mml-miR-24/ppa-miR-24/ggo-miR-24/ppy-miR-24/mne-miR-24/ssc-miR-24/cfa-miR-24	-0.260127	-0.262366	-0.336933	-0.0351861	-0.0767503	0.241219	6	-0.286475	0.0437117	0.0430941	0.172835	-0.32957	0.795774	0.0328401	-0.224941	0.85563	-0.185616	0.879274	-0.578151	0.669821
11145	hsa-miR-512-5p	-0.262227	-0.0572504	-0.16712	0.0948146	0.22676	0.00741387	6	-0.162199	0.102577	0.109663	0.110424	-0.271862	0.82825	0.0353807	-0.357042	0.780764	-0.28401	0.821305	-0.174533	0.886054
10938	hsa-miR-133a/hsa-miR-133b/mmu-miR-133a/mmu-miR-133b/rno-miR-133a/rno-miR-133b/cin-miR-133/csa-miR-133/dre-miR-133a/dre-miR-133b/xtr-miR-133c/xtr-miR-133d/xtr-miR-133b/xtr-miR-133a/dme-miR-133/gga-miR-133a/gga-miR-133b/gga-miR-133c/fru-miR-133/tni-miR-133/mdo-miR-133a/ptr-miR-133a/mml-miR-133c/mml-miR-133b/ppa-miR-133a/ggo-miR-133a/mne-miR-133a/dps-miR-133/age-miR-133a/ame-miR-133/lla-miR-133a/aga…	-3.88606	-1.51029	-1.3786	0.200204	0.213657	0.391367	6	-2.25832	1.4112	0.268409	0.106697	-2.52673	0.173532	0.0364903	-4.08626	0.0588725	-1.72395	0.302719	-1.76996	0.293216
17512	mmu-miR-711	0.263569	0.843955	0.824629	0.0604015	-0.0554295	-0.56354	6	0.644051	0.329649	-0.186189	0.331887	0.83024	1.77798	0.0371429	0.203167	1.15122	0.899385	1.86527	1.38817	2.61746
11124	hsa-miR-492/mml-miR-492	0.0517086	0.247578	0.512777	-0.270179	-0.0912514	-0.537499	6	0.270688	0.231401	-0.299643	0.224578	0.570331	1.48486	0.0375324	0.321888	1.24996	0.33883	1.26473	1.05028	2.07093
30772	xtr-miR-1b/gga-miR-1b	-4.46628	-1.67702	-1.67967	0.262319	0.106807	0.356276	6	-2.60766	1.60961	0.241801	0.125994	-2.84946	0.138748	0.0377744	-4.7286	0.0377181	-1.78383	0.290411	-2.03594	0.243848
13511	hsa-miR-210/mmu-miR-210/rno-miR-210/dre-miR-210/xtr-miR-210/dme-miR-210/bta-miR-210/fru-miR-210/tni-miR-210/mml-miR-210/dps-miR-210/ame-miR-210	-0.421904	-0.267163	-0.260699	0.0142754	-0.193685	0.0146051	6	-0.316589	0.0912633	-0.054935	0.120162	-0.261654	0.834131	0.0398046	-0.43618	0.739089	-0.0734771	0.950345	-0.275304	0.826276
32809	hsa-miR-133a/mmu-miR-133a/rno-miR-133a/dre-miR-133a/fru-miR-133/tni-miR-133/mml-miR-133c	-4.00233	-1.39741	-1.38354	0.325461	0.278041	0.401974	6	-2.26109	1.50797	0.335159	0.0625329	-2.59625	0.165368	0.0407597	-4.32779	0.0497972	-1.67545	0.313068	-1.78551	0.290073
30755	hsa-miR-133b/mmu-miR-133b/rno-miR-133b/csa-miR-133/dre-miR-133b/xtr-miR-133b/gga-miR-133b/mml-miR-133b	-3.99931	-1.34025	-1.36982	0.358297	0.310587	0.461495	6	-2.23646	1.52674	0.376793	0.0771358	-2.61325	0.16343	0.0415177	-4.35761	0.0487786	-1.65084	0.318456	-1.83132	0.281008
11020	hsa-miR-22/mmu-miR-22/rno-miR-22/xtr-miR-22/mdo-miR-22/ptr-miR-22/mml-miR-22/ppa-miR-22/ppy-miR-22/mne-miR-22/age-miR-22/lla-miR-22/sla-miR-22/lca-miR-22/cfa-miR-22	-0.24814	-0.259302	-0.207757	-0.13515	-0.0423439	0.108909	6	-0.2384	0.0271176	-0.0228614	0.12319	-0.215538	0.861225	0.0415711	-0.11299	0.92467	-0.216958	0.860378	-0.316666	0.802923
17280	hsa-miR-15b/mmu-miR-15b/rno-miR-15b/dre-miR-15b/xtr-miR-15c/gga-miR-15b/bta-miR-15b/ptr-miR-15b/mml-miR-15b/ppa-miR-15b/ggo-miR-15b/ppy-miR-15b/mne-miR-15b/age-miR-15b/lla-miR-15b/cfa-miR-15b	-0.0771843	-0.125323	-0.330548	0.133264	0.140041	-0.00361193	6	-0.177685	0.134554	0.0898978	0.0810527	-0.267583	0.83071	0.041948	-0.210449	0.864268	-0.265364	0.831989	-0.326936	0.797228
17481	gga-miR-205b	-0.222093	-0.362074	-0.444954	-0.102092	-0.00876613	0.303492	6	-0.34304	0.112643	0.0642112	0.212412	-0.407252	0.754058	0.0426513	-0.120001	0.920187	-0.353308	0.782787	-0.748446	0.595244
14287	hsa-miR-494/mmu-miR-494/rno-miR-494/mml-miR-494	0.129584	0.877695	0.788894	-0.278781	0.0681819	-0.455386	6	0.598724	0.408707	-0.221995	0.266363	0.82072	1.76629	0.0435078	0.408365	1.32718	0.809514	1.75262	1.24428	2.369
17742	dre-miR-27d	-0.147793	-0.31463	-0.594636	-0.0626182	0.11233	0.234461	6	-0.352353	0.225798	0.0947241	0.14932	-0.447077	0.733528	0.0459047	-0.0851746	0.94267	-0.426959	0.743828	-0.829097	0.562881
18900	mmu-miR-200b/rno-miR-200b/csa-miR-200/dre-miR-200b/dre-miR-200c/xtr-miR-200b/gga-miR-200b/bta-miR-200b/fru-miR-200b/tni-miR-200b/mdo-miR-200b	-0.00477337	-0.154129	-0.183234	0.114082	-0.00686781	0.13654	6	-0.114045	0.0957446	0.0812511	0.077135	-0.195296	0.873393	0.0513104	-0.118855	0.920918	-0.147261	0.902963	-0.319773	0.801196
14402	cbr-miR-38	0.0100728	0.30521	0.199116	-0.15593	-0.0145067	-0.311986	6	0.171466	0.149499	-0.160807	0.148799	0.332274	1.259	0.0525256	0.166003	1.12195	0.319717	1.24809	0.511101	1.42514
17497	dre-miR-457b	-0.0954668	-0.205143	-0.451029	0.341716	0.0979604	-0.00380587	6	-0.250546	0.182077	0.14529	0.177557	-0.395836	0.760049	0.0543274	-0.437183	0.738576	-0.303103	0.810507	-0.447223	0.733453
14401	cel-miR-38	0.0650104	0.180381	0.416711	0.00519379	-0.107989	-0.153645	6	0.220701	0.179283	-0.08548	0.0817767	0.306181	1.23643	0.0545869	0.0598167	1.04233	0.28837	1.22126	0.570356	1.48489
11000	mmu-miR-200a/rno-miR-200a/dre-miR-141/dre-miR-200a/xtr-miR-200a/gga-miR-200a/bta-miR-200a/fru-miR-200a/tni-miR-200a/mdo-miR-200a/mml-miR-200a	-0.023906	-0.189226	-0.291115	0.00700223	0.0543924	0.173243	6	-0.168082	0.134853	0.0782125	0.0856419	-0.246295	0.843059	0.055783	-0.0309082	0.978804	-0.243618	0.844625	-0.464358	0.724794
28527	dre-miR-141	-0.0633663	-0.184421	-0.328491	-0.0101722	-0.00847493	0.111665	6	-0.192093	0.132729	0.031006	0.069858	-0.223099	0.856723	0.0615682	-0.053194	0.9638	-0.175946	0.885187	-0.440156	0.737055
28624	mmu-miR-666-5p	-1.18673	-0.985121	-1.06743	-0.733899	-0.843169	-0.971825	6	-1.07976	0.101369	-0.849631	0.119094	-0.230128	0.852559	0.0633964	-0.45283	0.730608	-0.141952	0.906292	-0.0956006	0.935883
14301	hsa-miR-361-5p/mmu-miR-361/rno-miR-361/bta-miR-361/mml-miR-361-5p/cfa-miR-361	0.624422	-0.295394	0.530989	-0.459447	-0.684958	-0.343358	6	0.286672	0.506244	-0.495921	0.173696	0.782593	1.72022	0.0644848	1.08387	2.11971	0.389564	1.31	0.874347	1.83318
17869	miRPlus_17869	-0.11039	0.431349	0.353839	-0.195238	-0.102948	-0.423858	6	0.224933	0.292973	-0.240681	0.165211	0.465614	1.3809	0.0745389	0.0848477	1.06058	0.534297	1.44824	0.777697	1.71439
19593	hsa-miR-27a/mmu-miR-27a/rno-miR-27a/dre-miR-27a/xtr-miR-27a/bta-miR-27a/mdo-miR-27a/ptr-miR-27a/mml-miR-27a/ppa-miR-27a/ggo-miR-27a/ppy-miR-27a/mne-miR-27a/age-miR-27a/ssc-miR-27a/sla-miR-27a/lca-miR-27a/cfa-miR-27a	-0.226819	-0.455755	-0.916688	-0.204929	0.0798426	0.173254	6	-0.533087	0.351376	0.0160558	0.196995	-0.549143	0.683426	0.0775653	-0.0218898	0.984942	-0.535598	0.689873	-1.08994	0.46978
17339	dre-miR-27e/fru-miR-27e/tni-miR-27e	-0.105693	-0.295608	-0.599068	-0.118641	0.138032	0.21289	6	-0.333456	0.248855	0.0774273	0.173876	-0.410884	0.752163	0.0790103	0.0129472	1.00901	-0.43364	0.740391	-0.811958	0.569608
10997	hsa-miR-19a/mmu-miR-19a/rno-miR-19a/dre-miR-19a/xtr-miR-19a/gga-miR-19a/bta-miR-19a/fru-miR-19a/tni-miR-19a/mdo-miR-19a/ptr-miR-19a/mml-miR-19a/ppa-miR-19a/ggo-miR-19a/ppy-miR-19a/mne-miR-19a/age-miR-19a/ssc-miR-19a/lla-miR-19a/sla-miR-19a/lca-miR-19a/cfa-miR-19a	0.222331	0.0357231	0.279911	0.0444133	-0.0390624	-0.00891042	6	0.179322	0.127649	-0.00118651	0.0422705	0.180508	1.13328	0.0806824	0.177917	1.13125	0.0747856	1.0532	0.288822	1.22164
11208	mmu-miR-207/rno-miR-207	0.6465	0.446041	0.105905	0.0183461	0.0941078	-0.356851	6	0.399482	0.273289	-0.0814656	0.24148	0.480948	1.39566	0.0843951	0.628154	1.54559	0.351933	1.27627	0.462756	1.37817
17430	dre-miR-27c*	-0.198003	-0.104035	-0.0985529	-0.0424842	0.354777	0.614453	6	-0.13353	0.0559022	0.308915	0.330861	-0.442446	0.735886	0.0844299	-0.155519	0.897809	-0.458812	0.727585	-0.713006	0.610048
9578	hsa-miR-200b/mmu-miR-200b/rno-miR-200b/csa-miR-200/dre-miR-200b/xtr-miR-200b/gga-miR-200b/fru-miR-200b/tni-miR-200b/mdo-miR-200b	-0.0288967	-0.162906	-0.203896	0.0677915	-0.0622032	0.0550902	6	-0.1319	0.0915275	0.0202262	0.0716678	-0.152126	0.899923	0.0860481	-0.0966882	0.935177	-0.100703	0.932578	-0.258987	0.835675
30968	mmu-miR-192/rno-miR-192/bta-miR-192/mml-miR-192/cfa-miR-192	-0.0171	-0.188385	0.735273	-0.763457	-1.05962	-0.208255	6	0.176596	0.49135	-0.677112	0.432201	0.853708	1.80714	0.0867171	0.746357	1.67755	0.871238	1.82923	0.943528	1.92323
17746	xtr-miR-27c	-0.149187	-0.338149	-0.691303	-0.155183	0.123642	0.0767156	6	-0.39288	0.275171	0.0150584	0.149289	-0.407938	0.7537	0.0869701	0.00599561	1.00416	-0.461792	0.726084	-0.768018	0.587224
27720	hsa-miR-15a/mmu-miR-15a/xtr-miR-15a/gga-miR-15a/bta-miR-15a/mdo-miR-15a/ptr-miR-15a/mml-miR-15a/ppa-miR-15a/ggo-miR-15a/ppy-miR-15a/mne-miR-15a/age-miR-15a/lla-miR-15a/sla-miR-15a/lca-miR-15a/cfa-miR-15a	0.130544	-0.0695585	-0.300205	0.200417	0.236684	0.168348	6	-0.0797397	0.215555	0.201816	0.0341894	-0.281556	0.822703	0.0891686	-0.0698725	0.952722	-0.306242	0.808746	-0.468553	0.722689
11039	hsa-miR-29a/mmu-miR-29a/rno-miR-29a/bta-miR-29a/ptr-miR-29a/mml-miR-29a/ppa-miR-29a/ggo-miR-29a/ppy-miR-29a/mne-miR-29a/age-miR-29a/lla-miR-29a/sla-miR-29a/cfa-miR-29a	-0.933278	-1.16942	-0.767198	-0.396077	-0.496231	0.725882	6	-0.956633	0.202127	-0.0554752	0.678525	-0.901158	0.535457	0.092177	-0.537201	0.689106	-0.673193	0.627117	-1.49308	0.355253
17478	mmu-miR-429/rno-miR-429/dre-miR-429/xtr-miR-429/gga-miR-429/fru-miR-429/tni-miR-429/xla-miR-429/cfa-miR-429	-0.0212113	-0.353661	-0.512274	0.00909542	0.0163434	0.0267982	6	-0.295716	0.250607	0.0174123	0.00889965	-0.313128	0.804895	0.0965863	-0.0303067	0.979212	-0.370004	0.77378	-0.539072	0.688213
17629	mmu-miR-700	-0.112566	0.465186	0.774495	-0.390406	-0.0191415	-1.09091	6	0.375705	0.450249	-0.500151	0.544245	0.875856	1.8351	0.0982342	0.27784	1.21238	0.484327	1.39893	1.8654	3.64369
11041	hsa-miR-29c/mmu-miR-29c/rno-miR-29c/dre-miR-29a/xtr-miR-29a/xtr-miR-29c/gga-miR-29a/gga-miR-29c/bta-miR-29c/fru-miR-29a/tni-miR-29a/mdo-miR-29a/mml-miR-29c/ssc-miR-29c/cfa-miR-29c	-0.764474	-0.976049	-0.558665	-0.230294	-0.339665	0.871386	6	-0.766396	0.208699	0.100476	0.669864	-0.866872	0.548334	0.0990885	-0.53418	0.690551	-0.636385	0.643323	-1.43005	0.371118
17632	mmu-miR-691	0.0792921	0.184848	0.223821	0.0981052	0.0473772	0.0446901	6	0.162654	0.0747768	0.0633909	0.0300935	0.0992628	1.07123	0.0998742	-0.0188131	0.987044	0.137471	1.09998	0.179131	1.1322
14288	mmu-miR-503/rno-miR-503/cfa-miR-503	-0.11676	0.138311	0.37339	-0.355481	-0.0912213	-0.859308	6	0.131647	0.245143	-0.435337	0.390221	0.566984	1.48142	0.100093	0.238721	1.17995	0.229533	1.17246	1.2327	2.35006
27649	mmu-miR-29c/rno-miR-29c/dre-miR-29a/xtr-miR-29a/gga-miR-29a/bta-miR-29c/fru-miR-29a/tni-miR-29a/mml-miR-29c/ssc-miR-29c/cfa-miR-29c	-0.937221	-1.1204	-0.577545	-0.327937	-0.432102	0.853492	6	-0.87839	0.27617	0.0311509	0.71407	-0.909541	0.532354	0.108741	-0.609284	0.655522	-0.688302	0.620584	-1.43104	0.370864
28600	ame-miR-929	-0.563617	-0.10722	-0.331183	-0.0753321	-0.0285536	-0.0884559	6	-0.334006	0.228212	-0.0641138	0.0314874	-0.269893	0.829381	0.112318	-0.488285	0.712872	-0.0786663	0.946933	-0.242727	0.845146
13177	hsa-miR-143/mmu-miR-143/rno-miR-143/dre-miR-143/xtr-miR-143/mdo-miR-143/ptr-miR-143/mml-miR-143/ppa-miR-143/ggo-miR-143/ppy-miR-143/lla-miR-143/cfa-miR-143	-0.437314	-0.550634	-0.104118	-0.0505781	-0.164046	0.325286	6	-0.364022	0.232106	0.0368875	0.256123	-0.400909	0.757381	0.114934	-0.386736	0.764858	-0.386588	0.764936	-0.429404	0.742569
28018	xtr-miR-124/gga-miR-124a/bta-miR-124a/mdo-miR-124a/ptr-miR-124a/mml-miR-124a/ppa-miR-124a/ggo-miR-124a/ppy-miR-124a/age-miR-124a/ssc-miR-124a/lla-miR-124a	-0.147033	-0.180027	-0.201714	-0.0722416	-0.144357	-0.14232	6	-0.176258	0.0275351	-0.119639	0.0410602	-0.0566188	0.961515	0.11831	-0.0747909	0.94948	-0.035671	0.975578	-0.0593946	0.959667
27539	mmu-miR-187/rno-miR-187/mml-miR-187/ppa-miR-187/ggo-miR-187/ppy-miR-187/mne-miR-187	0.518301	0.325026	0.532028	0.510313	0.871715	1.12638	6	0.458451	0.115754	0.836135	0.309569	-0.377683	0.769673	0.118895	0.00798769	1.00555	-0.546689	0.684589	-0.594348	0.662344
13490	dme-miR-184*	-0.114149	-0.1501	-0.256801	-0.286048	-0.214679	-0.343578	6	-0.173683	0.0741924	-0.281435	0.0645731	0.107752	1.07755	0.130618	0.171898	1.12654	0.0645794	1.04578	0.0867769	1.06199
11163	hsa-miR-519d	-0.226442	-0.0472948	-0.194374	0.0984795	0.171522	-0.13323	6	-0.156037	0.0955285	0.0455903	0.159111	-0.201627	0.869569	0.13301	-0.324921	0.798342	-0.218817	0.85927	-0.0611434	0.958504
10982	hsa-miR-24-1*/hsa-miR-24-2*/mmu-miR-24-1*/mmu-miR-24-2*/rno-miR-24-1*/rno-miR-24-2*/mml-miR-189/ppa-miR-189/ppy-miR-189/mne-miR-189	0.00711584	-0.184092	-0.287256	-0.0545437	0.0132362	0.279418	6	-0.154744	0.149364	0.0793701	0.17653	-0.234114	0.850207	0.154371	0.0616596	1.04367	-0.197328	0.872164	-0.566674	0.675172
28944	mmu-miR-667	-0.257069	0.234662	-0.16656	-0.598482	-0.144336	-0.503357	6	-0.0629887	0.261715	-0.415392	0.239511	0.352403	1.27669	0.160456	0.341414	1.267	0.378998	1.30044	0.336797	1.26295
19592	hsa-miR-212/mmu-miR-212/rno-miR-212/mdo-miR-212	0.017414	0.252118	0.0877918	0.371186	0.311181	0.158352	6	0.119108	0.120445	0.280239	0.109739	-0.161132	0.894323	0.161905	-0.353772	0.782535	-0.0590625	0.959888	-0.0705602	0.952268
28302	miRPlus_28302	0.302158	-0.225665	0.795042	0.133856	-1.00033	-0.45964	6	0.290512	0.510454	-0.442039	0.567299	0.73255	1.66157	0.171724	0.168302	1.12373	0.774666	1.71079	1.25468	2.38615
11115	gga-miR-451	-0.395616	0.948806	0.584387	-0.638999	-0.0428022	-0.196042	6	0.379192	0.695303	-0.292615	0.309608	0.671807	1.59307	0.201042	0.243383	1.18377	0.991609	1.9884	0.780429	1.71764
11248	hsa-miR-451/mmu-miR-451/rno-miR-451/dre-miR-451/xtr-miR-451/gga-miR-451/mml-miR-451	-0.546065	0.901867	0.628599	-0.738801	-0.158758	-0.253695	6	0.328134	0.769309	-0.383752	0.311125	0.711885	1.63794	0.211506	0.192737	1.14293	1.06063	2.08584	0.882294	1.8433
11177	hsa-miR-518a-5p/hsa-miR-527	-0.00442039	0.100613	0.132563	-0.0333539	0.0753918	-0.134709	6	0.076252	0.0716675	-0.0308904	0.105072	0.107142	1.07709	0.218305	0.0289335	1.02026	0.0252214	1.01764	0.267272	1.20353
17464	mmu-miR-685	0.270656	0.339226	0.231281	0.250895	0.45583	0.472177	6	0.280388	0.0546268	0.392967	0.123309	-0.11258	0.924933	0.221758	0.019761	1.01379	-0.116604	0.922356	-0.240896	0.84622
31020	cel-miR-83	-0.919315	-1.11877	-0.949377	-0.818177	-0.819827	0.323476	6	-0.99582	0.107532	-0.438176	0.65961	-0.557643	0.679411	0.221913	-0.101138	0.932298	-0.29894	0.812849	-1.27285	0.413841
17952	miRPlus_17952	0.0473101	0.172845	0.154185	0.0168462	0.12448	-0.153252	6	0.12478	0.0677366	-0.00397539	0.140032	0.128755	1.09335	0.22497	0.0304639	1.02134	0.0483652	1.03409	0.307437	1.23751
17719	mne-miR-197	-0.483878	-0.414759	-0.672163	-0.476937	-0.214002	-0.413303	6	-0.5236	0.13322	-0.368081	0.137177	-0.155519	0.897809	0.231712	-0.00694036	0.995201	-0.200757	0.870094	-0.25886	0.835748
17605	mmu-miR-17/rno-miR-17-5p/rno-miR-17/dre-miR-17a/xtr-miR-17-5p/gga-miR-17-5p/gga-miR-106/bta-miR-106/bta-miR-17-5p/fru-miR-17/tni-miR-17/mdo-miR-17-5p/ptr-miR-17-5p/ptr-miR-106a/mml-miR-17-5p/mml-miR-106a/ppa-miR-17-5p/ppa-miR-106a/ggo-miR-17-5p/ggo-miR-106a/ppy-miR-17-5p/ppy-miR-106a/mne-miR-17-5p/mne-miR-106a/age-miR-17-5p/age-miR-106a/ssc-miR-106a/lla-miR-17-5p/sla-miR-17-5p/sla-miR-106a/lca-mi…	0.0484519	-0.158812	-0.373391	0.145245	-0.0713008	0.0165567	6	-0.161251	0.210932	0.0301669	0.108912	-0.191417	0.875745	0.235038	-0.0967928	0.93511	-0.0875116	0.941145	-0.389948	0.763157
11245	mmu-miR-433*	-0.150597	0.114469	-0.240196	-0.0174901	0.299208	0.0444072	6	-0.0921077	0.184425	0.108708	0.167855	-0.200816	0.870058	0.23555	-0.133107	0.911866	-0.184739	0.879808	-0.284603	0.820967
13520	dme-miR-289/dps-miR-289	-0.106741	0.243525	0.0109054	-0.0184315	-0.119336	-0.128074	6	0.0492299	0.17825	-0.0886139	0.0609366	0.137844	1.10026	0.27377	-0.0883094	0.940624	0.362861	1.28597	0.13898	1.10113
28737	hsa-miR-106a/gga-miR-106/bta-miR-106/ptr-miR-106a/mml-miR-106a/ppa-miR-106a/ggo-miR-106a/ppy-miR-106a/mne-miR-106a/age-miR-106a/ssc-miR-106a/sla-miR-106a	-0.0239289	-0.234463	-0.413817	-0.0195294	-0.129374	-0.110704	6	-0.22407	0.195152	-0.0865357	0.0587752	-0.137534	0.909072	0.307384	-0.00439947	0.996955	-0.105089	0.929748	-0.303113	0.810501
17308	xtr-miR-29d	-0.552718	-0.839441	-0.336797	-0.473734	-0.485184	0.752265	6	-0.576319	0.252151	-0.0688845	0.711159	-0.507434	0.703472	0.308822	-0.0789842	0.946724	-0.354257	0.782272	-1.08906	0.470067
17898	hsa-miR-99b*/mmu-miR-99b*/rno-miR-99b*	-0.34172	-0.372781	-0.405857	-0.453557	-0.345694	-0.462309	6	-0.373453	0.0320741	-0.42052	0.0649493	0.0470675	1.03316	0.323363	0.111838	1.0806	-0.0270876	0.981399	0.0564523	1.03991
14286	mmu-miR-489	-0.302531	-0.190843	-0.369698	-0.441995	-0.212895	-0.585271	6	-0.28769	0.0903462	-0.413387	0.187829	0.125697	1.09103	0.355199	0.139464	1.1015	0.0220519	1.0154	0.215574	1.16117
17288	rlcv-miR-rL1-9	1.77846	1.65418	1.50863	1.37415	1.62431	1.6033	6	1.64709	0.135055	1.53392	0.138765	0.113169	1.0816	0.368665	0.404312	1.32346	0.0298706	1.02092	-0.0946762	0.936482
17373	xtr-miR-205b	0.0292211	-0.0239582	0.0533548	0.0196715	0.0158009	0.234246	6	0.0195392	0.0395554	0.0899061	0.125017	-0.0703669	0.952396	0.405251	0.0095496	1.00664	-0.0397591	0.972817	-0.180891	0.882158
17376	hsa-miR-557	-0.180107	-0.0490781	0.433161	-0.324974	0.381656	-0.808851	6	0.067992	0.322961	-0.250723	0.598717	0.318715	1.24722	0.462611	0.144867	1.10563	-0.430734	0.741884	1.24201	2.36528
29401	xtr-miR-106	0.0694913	-0.0810864	-0.331095	0.0164462	-0.430809	-0.36838	6	-0.11423	0.202339	-0.260914	0.242221	0.146684	1.10702	0.465952	0.0530452	1.03745	0.349722	1.27432	0.0372857	1.02618
33116	mmu-miR-770-3p	-0.482063	-0.289291	0.329859	0.226848	-0.870481	-0.811968	6	-0.147165	0.42421	-0.4852	0.617346	0.338035	1.26403	0.478097	-0.708911	0.611782	0.581189	1.49608	1.14183	2.2066
30765	xtr-miR-144/ptr-miR-144/ppa-miR-144/ppy-miR-144/mne-miR-144/cfa-miR-144	-0.734211	0.29736	-0.415382	-0.316441	0.21475	0.0147975	6	-0.284077	0.528171	-0.0289646	0.268286	-0.255113	0.837922	0.497181	-0.417769	0.748581	0.0826098	1.05893	-0.430179	0.74217
11009	hsa-miR-20b/mmu-miR-20b/rno-miR-20b-5p/xtr-miR-20b/gga-miR-20b/mml-miR-20b/xla-miR-20	0.361777	0.187358	-0.0342995	0.210362	-0.00416346	0.0153554	6	0.171612	0.198507	0.0738515	0.118624	0.0977602	1.07011	0.504628	0.151414	1.11066	0.191521	1.14197	-0.0496549	0.966167
29802	hsa-miR-144/mmu-miR-144/rno-miR-144/dre-miR-144/xtr-miR-144/gga-miR-144/fru-miR-144/tni-miR-144/mdo-miR-144/ptr-miR-144/mml-miR-144/ppa-miR-144/ppy-miR-144/mne-miR-144/cfa-miR-144	-0.680677	0.288272	-0.42904	-0.295858	0.144109	-0.00876727	6	-0.273815	0.502779	-0.0535055	0.223369	-0.22031	0.858381	0.526112	-0.384819	0.765875	0.144163	1.10509	-0.420273	0.747283
17863	hsa-miR-934	-0.313367	0.0188258	-0.142109	-0.180978	0.0650115	-0.0819368	6	-0.14555	0.166123	-0.0659676	0.12377	-0.0795824	0.946332	0.542212	-0.132389	0.912319	-0.0461857	0.968493	-0.0601723	0.95915
11008	mmu-miR-20a/rno-miR-20a/dre-miR-20a/xtr-miR-106/xtr-miR-20a/gga-miR-20a/bta-miR-20a/fru-miR-20/tni-miR-20/mdo-miR-20/cfa-miR-20	0.329651	0.0989441	-0.0720661	0.175238	-0.0459133	-0.0323797	6	0.118843	0.201597	0.0323151	0.12396	0.0865281	1.06181	0.560951	0.154413	1.11297	0.144857	1.10562	-0.0396864	0.972866
29872	hsa-miR-340/mmu-miR-340-5p/rno-miR-340-5p/mml-miR-340	-0.0332835	0.106799	-0.00403587	0.0281243	0.125953	-0.375309	6	0.0231599	0.0738951	-0.073744	0.265704	0.0969039	1.06948	0.575662	-0.0614079	0.958328	-0.0191536	0.986811	0.371273	1.29349
13489	dme-miR-263a/dps-miR-263a/ame-miR-263/aga-miR-263/bmo-miR-263a	-0.335179	-0.219159	0.00158376	-0.040852	-0.415678	-0.373192	6	-0.184251	0.171074	-0.276574	0.205243	0.0923224	1.06608	0.581764	-0.294327	0.815452	0.196519	1.14593	0.374776	1.29664
31388	mmu-miR-291a-5p/rno-miR-291a-5p	0.360221	-0.0988988	-0.427017	0.144141	-0.251008	-0.603477	6	-0.0552318	0.395431	-0.236781	0.374012	0.18155	1.1341	0.594408	0.21608	1.16157	0.152109	1.11119	0.176459	1.13011
28736	hsa-miR-17/mmu-miR-17/rno-miR-17-5p/rno-miR-17/dre-miR-17a/xtr-miR-17-5p/gga-miR-17-5p/bta-miR-17-5p/fru-miR-17/tni-miR-17/mdo-miR-17-5p/ptr-miR-17-5p/mml-miR-17-5p/ppa-miR-17-5p/ggo-miR-17-5p/ppy-miR-17-5p/mne-miR-17-5p/age-miR-17-5p/lla-miR-17-5p/sla-miR-17-5p/lca-miR-17-5p	0.116916	-0.118378	-0.240034	0.0882952	-0.0723589	-0.066668	6	-0.0804984	0.181465	-0.0169106	0.0911553	-0.0635878	0.956881	0.616378	0.0286213	1.02004	-0.046019	0.968605	-0.173366	0.886771
11270	rno-miR-347	-0.268959	-0.169706	-0.165218	-0.344582	-0.0677847	-0.353822	6	-0.201294	0.0586422	-0.255396	0.162542	0.054102	1.03821	0.616413	0.0756231	1.05382	-0.101921	0.931791	0.188604	1.13966
10618	hsa-miR-524-5p	0.387606	0.208528	0.245982	0.278724	0.24605	0.240043	6	0.280705	0.0944538	0.254939	0.0208165	0.0257665	1.01802	0.668472	0.108882	1.07839	-0.0375217	0.974327	0.00593933	1.00413
11106	hsa-miR-423-3p/mmu-miR-423-3p/rno-miR-423/bta-miR-423/mml-miR-423-3p	-0.0718061	-0.32017	-0.419118	-0.129619	-0.393809	-0.467805	6	-0.270365	0.178933	-0.330411	0.177784	0.060046	1.0425	0.701245	0.0578125	1.04089	0.0736387	1.05237	0.0486869	1.03432
10999	hsa-miR-20a/mmu-miR-20a/rno-miR-20a/dre-miR-20a/xtr-miR-20a/gga-miR-20a/bta-miR-20a/fru-miR-20/tni-miR-20/mdo-miR-20/ptr-miR-20/mml-miR-20a/ppa-miR-20/ggo-miR-20/ppy-miR-20/mne-miR-20/age-miR-20/ssc-miR-20/lla-miR-20/sla-miR-20/lca-miR-20/cfa-miR-20	0.244148	0.0677267	-0.12433	0.286577	-0.00951575	0.0793838	6	0.0625148	0.184294	0.118815	0.151934	-0.0563003	0.961727	0.703984	-0.0424295	0.971018	0.0772425	1.055	-0.203714	0.868312
30746	dre-miR-20b/bta-miR-20b	0.194881	0.0312225	-0.16691	0.182587	-0.146999	-0.128905	6	0.0197311	0.181169	-0.0311057	0.185285	0.0508367	1.03587	0.751109	0.0122937	1.00856	0.178222	1.13149	-0.0380054	0.974001
10947	hsa-miR-142-3p/mmu-miR-142-3p/rno-miR-142-3p/dre-miR-142a-3p/xtr-miR-142-3p/gga-miR-142-3p/mdo-miR-142/mml-miR-142-3p	-0.117177	-0.000187616	-0.135518	-0.0954209	0.245359	-0.299315	6	-0.0842943	0.0734136	-0.0497922	0.275189	-0.0345021	0.976369	0.844062	-0.0217561	0.985033	-0.245546	0.843496	0.163796	1.12023
11027	hsa-miR-23b/mmu-miR-23b/rno-miR-23b/dre-miR-23b/xtr-miR-23b/gga-miR-23b/bta-miR-23b/fru-miR-23b/tni-miR-23b/mdo-miR-23b/ptr-miR-23b/mml-miR-23b/ppa-miR-23b/ppy-miR-23b	-0.0027743	-0.0154436	-0.0605879	-0.115021	-0.0511488	0.129879	6	-0.0262686	0.030389	-0.0120967	0.127035	-0.0141719	0.990225	0.860085	0.112246	1.08091	0.0357052	1.02506	-0.190467	0.876322
11132	mmu-miR-500/rno-miR-500/mml-miR-502-3p/cfa-miR-500/cfa-miR-502	0.0623873	0.152838	-0.0436889	0.0281785	0.215877	-0.111371	6	0.0571788	0.0983669	0.044228	0.164213	0.0129507	1.00902	0.912363	0.0342089	1.024	-0.0630389	0.957246	0.0676823	1.04803
13498	dme-miR-278/dps-miR-278/ame-miR-278/aga-miR-278	0.00824751	-0.0146296	0.132539	0.148589	0.183856	-0.253214	6	0.0420522	0.079194	0.0264106	0.242803	0.0156415	1.0109	0.920626	-0.140342	0.907304	-0.198486	0.871465	0.385752	1.30654
13181	hsa-miR-484/mmu-miR-484/rno-miR-484/bta-miR-484/mml-miR-484	-0.267084	-0.174885	-0.44501	-0.431111	-0.197523	-0.287233	6	-0.29566	0.137311	-0.305289	0.117836	0.00962921	1.0067	0.930991	0.164026	1.12041	0.0226386	1.01582	-0.157777	0.896405
13132	hsa-miR-519e*	-0.243922	0.118877	-0.00857762	-0.113719	0.0507294	-0.052194	6	-0.0445407	0.184054	-0.0383944	0.0830879	-0.00614635	0.995749	0.960485	-0.130203	0.913703	0.0681479	1.04837	0.0436163	1.03069
28450	mmu-miR-291b-5p	-0.00336591	-0.261091	-0.664837	0.0822383	-0.402578	-0.644711	6	-0.309765	0.333411	-0.321684	0.370165	0.0119189	1.0083	0.968932	-0.0856042	0.94239	0.141486	1.10304	-0.0201254	0.986147
17495	mmu-miR-697	0.0505745	0.00945412	-0.104149	0.0954487	0.0861963	-0.22708	6	-0.0147068	0.0801415	-0.0151451	0.1836	0.000438277	1.0003	0.997158	-0.0448742	0.969374	-0.0767422	0.948196	0.122931	1.08895
27595	cbr-miR-789a	0.332511	0.270945	0.133356	0.424733	0.202802	NA	5
27385	cel-miR-255/cbr-miR-255	-0.315147	-0.356352	-0.109379	-0.258535	-0.359161	NA	5
29859	dme-miR-92a/dps-miR-92a/ame-miR-92a/aga-miR-92a	NA	0.260727	0.135761	0.373047	0.361876	0.345524	5
17725	dre-miR-101b/fru-miR-101b/tni-miR-101b	-1.05682	-1.13359	-1.17253	-0.0365362	NA	0.617088	5
17750	hsa-let-7d/mmu-let-7d/rno-let-7d/bta-let-7d/mdo-let-7d/mml-let-7d	-0.37697	NA	-0.876373	0.155314	0.38729	0.260548	5
10983	hsa-miR-18a/mmu-miR-18a/rno-miR-18a/dre-miR-18a/xtr-miR-18a/gga-miR-18a/bta-miR-18a/fru-miR-18/tni-miR-18/mdo-miR-18/ptr-miR-18/mml-miR-18/ppa-miR-18/ggo-miR-18/ppy-miR-18/mne-miR-18/age-miR-18/ssc-miR-18/lla-miR-18/sla-miR-18/lca-miR-18	NA	-0.0392577	-0.28994	0.250037	0.00265054	0.020598	5
27553	hsa-miR-636/mml-miR-636	1.00215	0.378924	0.208605	-0.297179	0.243858	NA	5
29490	hsa-miR-7/mmu-miR-7a/rno-miR-7a/odi-miR-7/cin-miR-7/csa-miR-7/dre-miR-7a/xtr-miR-7/dme-miR-7/gga-miR-7/bta-miR-7/fru-miR-7/tni-miR-7/mdo-miR-7/ptr-miR-7/mml-miR-7/ppa-miR-7/ggo-miR-7/ppy-miR-7/mne-miR-7/dps-miR-7/ssc-miR-7/ame-miR-7/lla-miR-7/aga-miR-7/sla-miR-7/bmo-miR-7/cfa-miR-7	-0.115151	0.048362	-0.0678151	0.195917	0.193547	NA	5
17921	miRPlus_17921	-0.0604439	0.0334569	0.312308	-0.202263	-0.4982	NA	5
17957	miRPlus_17957	-0.196014	-0.435687	-0.774871	0.167519	NA	0.389528	5
10923	mmu-miR-107/rno-miR-107/dre-miR-107/xtr-miR-107/gga-miR-107/fru-miR-107/tni-miR-107/mdo-miR-107/ptr-miR-107/mml-miR-107/ppa-miR-107/ggo-miR-107/ppy-miR-107/mne-miR-107/ssc-miR-107/lla-miR-107	0.735134	0.504489	0.399332	0.449459	NA	0.652183	5
17492	sv40-miR-S1-5p	0.428987	0.352935	0.294465	-0.00949602	NA	-0.119543	5
28664	ame-miR-926	NA	-0.424442	-0.484281	-0.245114	NA	-0.272278	4
14351	cel-miR-46/cbr-miR-46	-0.864684	-0.859662	-0.844473	-0.798046	NA	NA	4
27717	cel-miR-789	-0.119031	-0.166599	-0.284184	-0.0971579	NA	NA	4
3430	dme-miR-14/dps-miR-14/ame-miR-14/aga-miR-14/bmo-miR-14	NA	NA	-0.939051	0.544325	0.436742	0.606872	4
28481	hsa-miR-107/mmu-miR-107/rno-miR-107/dre-miR-107/xtr-miR-107/gga-miR-107/bta-miR-107/fru-miR-107/tni-miR-107/mdo-miR-107/ptr-miR-107/mml-miR-107/ppa-miR-107/ggo-miR-107/ppy-miR-107/mne-miR-107/ssc-miR-107/lla-miR-107	-0.866145	-0.728432	-0.891894	0.181229	NA	NA	4
10934	hsa-miR-129-5p/mmu-miR-129-5p/rno-miR-129/dre-miR-129/xtr-miR-129/fru-miR-129/tni-miR-129/mdo-miR-129/mml-miR-129-5p/cfa-miR-129	0.90406	0.62646	0.543565	-0.220752	NA	NA	4
10992	hsa-miR-197/mmu-miR-197/ptr-miR-197/mml-miR-197/ppa-miR-197/ppy-miR-197/age-miR-197/cfa-miR-197	-0.169554	-0.150625	-0.390906	-0.26245	NA	NA	4
17552	hsa-miR-617	0.0256745	-0.159542	-0.179825	0.17663	NA	NA	4
27961	hsa-miR-891a	-0.337764	-0.35884	-0.33302	-0.404443	NA	NA	4
28189	mdo-miR-144	-0.883933	0.106498	-0.519713	-0.321596	NA	NA	4
29658	mdo-miR-208	-2.31521	-1.83927	-2.06219	0.440488	NA	NA	4
28966	mmu-miR-574-3p/cfa-miR-574	-0.382982	-0.427603	-0.226271	-0.518667	NA	NA	4
17511	mmu-miR-713	-0.730232	-0.522787	-0.50147	-0.107851	NA	NA	4
14312	rno-miR-489	-1.74184	-1.50371	-1.79212	0.292891	NA	NA	4
17531	xtr-miR-189	NA	-0.501085	-0.660263	-0.0876247	NA	0.322085	4
13395	ath-miR156g/smo-miR156a	-0.0964335	NA	0.182477	-0.0138605	NA	NA	3
13513	dme-miR-100	-0.893328	NA	-0.978039	-0.0742379	NA	NA	3
31698	dre-miR-181c	0.700412	0.525882	0.453675	NA	NA	NA	3
17688	gga-let-7d	0.116522	NA	0.0167912	0.0334736	NA	NA	3
10306	hsa-miR-146b-5p/mmu-miR-146b/rno-miR-146b/mml-miR-146b-5p/cfa-miR-146b	NA	NA	-0.731118	0.39032	NA	0.431108	3
5730	hsa-miR-208a/mmu-miR-208a/rno-miR-208/mml-miR-208a	NA	-0.200627	0.291602	0.129504	NA	NA	3
11022	hsa-miR-221/mmu-miR-221/rno-miR-221/dre-miR-221/xtr-miR-221/gga-miR-221/bta-miR-221/fru-miR-221/tni-miR-221/mdo-miR-221/mml-miR-221/ppa-miR-221/ggo-miR-221/ppy-miR-221/cfa-miR-221	NA	NA	-0.168801	0.240449	NA	0.408457	3
31349	hsa-miR-524-3p	NA	-0.727173	-0.939885	0.291189	NA	NA	3
17483	aga-miR-210	NA	NA	-0.650318	0.042869	NA	NA	2
13523	dme-miR-31b/dps-miR-31b	0.77885	NA	0.431133	NA	NA	NA	2
13545	dps-miR-100	-0.139853	NA	NA	0.368909	NA	NA	2
30534	dre-miR-735	NA	NA	-0.266524	0.0373915	NA	NA	2
17694	gga-miR-302b*	NA	NA	0.0743414	0.0805546	NA	NA	2
19594	hsa-miR-296-5p/mmu-miR-296-5p/rno-miR-296*/mml-miR-296-5p	0.782286	NA	NA	NA	NA	0.620994	2
17894	hsa-miR-501-3p	0.50973	0.333095	NA	NA	NA	NA	2
11176	hsa-miR-526b	NA	NA	0.214834	0.0520747	NA	NA	2
29460	hsa-miR-553	NA	NA	-0.193274	0.149298	NA	NA	2
17933	miRPlus_17933	NA	NA	-0.362488	-0.0308106	NA	NA	2
28616	mmu-miR-124/rno-miR-124/cin-miR-124/csa-miR-124/dre-miR-124/xtr-miR-124/dme-miR-124/cel-miR-124/gga-miR-124a/bta-miR-124a/fru-miR-124/tni-miR-124/mdo-miR-124a/cbr-miR-124/ptr-miR-124a/mml-miR-124a/ppa-miR-124a/ggo-miR-124a/ppy-miR-124a/sme-miR-124c/dps-miR-124/age-miR-124a/ssc-miR-124a/ame-miR-124/lla-miR-124a/aga-miR-124/bmo-miR-124/cfa-miR-124	-0.719467	NA	NA	0.158104	NA	NA	2
11228	mmu-miR-330*/rno-miR-330*	0.394333	NA	NA	-0.600455	NA	NA	2
17568	ssc-miR-301	NA	NA	-0.579721	0.350097	NA	NA	2
14456	cel-miR-245/cbr-miR-245	NA	NA	NA	NA	NA	0.284284	1
17372	dre-miR-133c	NA	NA	NA	NA	NA	0.65617	1
17692	dre-miR-139/xtr-miR-139	NA	NA	NA	NA	NA	0.481048	1
17708	dre-miR-22a/fru-miR-22a/tni-miR-22a	NA	NA	-0.641873	NA	NA	NA	1
11077	hsa-miR-363/mmu-miR-363/rno-miR-363/dre-miR-363/xtr-miR-363-3p/bta-miR-363/mml-miR-363/cfa-miR-363	NA	NA	NA	0.222532	NA	NA	1
27565	hsa-miR-423-5p/mmu-miR-423-5p/mml-miR-423-5p/cfa-miR-423a	NA	NA	0.478047	NA	NA	NA	1
13179	hsa-miR-455-5p/mmu-miR-455*/rno-miR-455/bta-miR-455/mml-miR-455-5p/cfa-miR-455	NA	NA	NA	NA	NA	0.808571	1
13137	hsa-miR-519c-5p/hsa-miR-519b-5p/hsa-miR-523*/hsa-miR-518e*/hsa-miR-522*/hsa-miR-519a*	NA	NA	0.511259	NA	NA	NA	1
17498	hsa-miR-601/mml-miR-601	NA	NA	0.271081	NA	NA	NA	1
17574	hsa-miR-615-3p/mmu-miR-615-3p/mml-miR-615-3p	NA	NA	NA	-0.189324	NA	NA	1
17943	hsa-miR-760/mmu-miR-760/rno-miR-760-3p	NA	NA	0.0817566	NA	NA	NA	1
27568	mmu-miR-744	0.946246	NA	NA	NA	NA	NA	1
17496	xtr-miR-16c	NA	NA	NA	0.606638	NA	NA	1
17361	aga-miR-2	NA	NA	NA	NA	NA	NA	0
17518	aga-miR-282	NA	NA	NA	NA	NA	NA	0
17721	aga-miR-308	NA	NA	NA	NA	NA	NA	0
17357	aga-miR-317	NA	NA	NA	NA	NA	NA	0
28229	aga-miR-92b	NA	NA	NA	NA	NA	NA	0
17709	aga-miR-9b	NA	NA	NA	NA	NA	NA	0
27530	age-miR-198	NA	NA	NA	NA	NA	NA	0
17292	ame-bantam	NA	NA	NA	NA	NA	NA	0
28742	ame-miR-137	NA	NA	NA	NA	NA	NA	0
27626	ame-miR-190	NA	NA	NA	NA	NA	NA	0
17556	ame-miR-282	NA	NA	NA	NA	NA	NA	0
17340	ame-miR-317	NA	NA	NA	NA	NA	NA	0
29922	ame-miR-34	NA	NA	NA	NA	NA	NA	0
29299	ame-miR-925	NA	NA	NA	NA	NA	NA	0
28647	ame-miR-927	NA	NA	NA	NA	NA	NA	0
28995	ame-miR-928	NA	NA	NA	NA	NA	NA	0
29406	ame-miR-930	NA	NA	NA	NA	NA	NA	0
28125	ame-miR-931	NA	NA	NA	NA	NA	NA	0
8370	ame-miR-9b	NA	NA	NA	NA	NA	NA	0
28424	bmo-miR-282	NA	NA	NA	NA	NA	NA	0
30615	bmo-miR-31	NA	NA	NA	NA	NA	NA	0
27532	bta-miR-139	NA	NA	NA	NA	NA	NA	0
29961	bta-miR-374/mml-miR-374a	NA	NA	NA	NA	NA	NA	0
18667	bta-miR-380-3p	NA	NA	NA	NA	NA	NA	0
13170	bta-miR-380-5p	NA	NA	NA	NA	NA	NA	0
32828	bta-miR-545	NA	NA	NA	NA	NA	NA	0
30014	bta-miR-545*	NA	NA	NA	NA	NA	NA	0
29988	bta-miR-660	NA	NA	NA	NA	NA	NA	0
14337	cbr-lsy-6	NA	NA	NA	NA	NA	NA	0
14433	cbr-miR-230	NA	NA	NA	NA	NA	NA	0
14329	cbr-miR-231	NA	NA	NA	NA	NA	NA	0
14344	cbr-miR-233	NA	NA	NA	NA	NA	NA	0
28538	cbr-miR-235	NA	NA	NA	NA	NA	NA	0
14340	cbr-miR-239a	NA	NA	NA	NA	NA	NA	0
14342	cbr-miR-239b	NA	NA	NA	NA	NA	NA	0
14420	cbr-miR-240	NA	NA	NA	NA	NA	NA	0
28836	cbr-miR-242	NA	NA	NA	NA	NA	NA	0
14349	cbr-miR-246	NA	NA	NA	NA	NA	NA	0
14429	cbr-miR-248	NA	NA	NA	NA	NA	NA	0
14405	cbr-miR-249	NA	NA	NA	NA	NA	NA	0
14404	cbr-miR-250	NA	NA	NA	NA	NA	NA	0
14327	cbr-miR-252	NA	NA	NA	NA	NA	NA	0
14453	cbr-miR-253	NA	NA	NA	NA	NA	NA	0
14361	cbr-miR-254	NA	NA	NA	NA	NA	NA	0
14321	cbr-miR-259	NA	NA	NA	NA	NA	NA	0
14436	cbr-miR-268	NA	NA	NA	NA	NA	NA	0
14392	cbr-miR-35	NA	NA	NA	NA	NA	NA	0
14445	cbr-miR-353	NA	NA	NA	NA	NA	NA	0
14457	cbr-miR-356	NA	NA	NA	NA	NA	NA	0
14317	cbr-miR-357	NA	NA	NA	NA	NA	NA	0
14442	cbr-miR-358	NA	NA	NA	NA	NA	NA	0
31060	cbr-miR-359	NA	NA	NA	NA	NA	NA	0
14390	cbr-miR-36	NA	NA	NA	NA	NA	NA	0
14395	cbr-miR-39	NA	NA	NA	NA	NA	NA	0
27765	cbr-miR-392	NA	NA	NA	NA	NA	NA	0
14398	cbr-miR-40	NA	NA	NA	NA	NA	NA	0
14394	cbr-miR-41	NA	NA	NA	NA	NA	NA	0
14367	cbr-miR-50	NA	NA	NA	NA	NA	NA	0
14427	cbr-miR-51	NA	NA	NA	NA	NA	NA	0
14426	cbr-miR-55	NA	NA	NA	NA	NA	NA	0
14409	cbr-miR-60	NA	NA	NA	NA	NA	NA	0
14378	cbr-miR-61	NA	NA	NA	NA	NA	NA	0
14448	cbr-miR-64	NA	NA	NA	NA	NA	NA	0
14324	cbr-miR-70	NA	NA	NA	NA	NA	NA	0
14460	cbr-miR-72	NA	NA	NA	NA	NA	NA	0
14357	cbr-miR-73	NA	NA	NA	NA	NA	NA	0
14355	cbr-miR-74	NA	NA	NA	NA	NA	NA	0
14335	cbr-miR-75	NA	NA	NA	NA	NA	NA	0
27388	cbr-miR-784	NA	NA	NA	NA	NA	NA	0
25899	cbr-miR-785	NA	NA	NA	NA	NA	NA	0
29636	cbr-miR-786	NA	NA	NA	NA	NA	NA	0
27879	cbr-miR-787	NA	NA	NA	NA	NA	NA	0
28901	cbr-miR-788	NA	NA	NA	NA	NA	NA	0
28085	cbr-miR-789b	NA	NA	NA	NA	NA	NA	0
27786	cbr-miR-791	NA	NA	NA	NA	NA	NA	0
31503	cbr-miR-792	NA	NA	NA	NA	NA	NA	0
29070	cbr-miR-83	NA	NA	NA	NA	NA	NA	0
14368	cbr-miR-84	NA	NA	NA	NA	NA	NA	0
14419	cbr-miR-85	NA	NA	NA	NA	NA	NA	0
14387	cel-lin-4/cbr-lin-4	NA	NA	NA	NA	NA	NA	0
14336	cel-lsy-6	NA	NA	NA	NA	NA	NA	0
14415	cel-miR-2	NA	NA	NA	NA	NA	NA	0
14461	cel-miR-227	NA	NA	NA	NA	NA	NA	0
14318	cel-miR-228/cbr-miR-228	NA	NA	NA	NA	NA	NA	0
14319	cel-miR-229	NA	NA	NA	NA	NA	NA	0
14434	cel-miR-230	NA	NA	NA	NA	NA	NA	0
14330	cel-miR-231	NA	NA	NA	NA	NA	NA	0
14332	cel-miR-232/cbr-miR-232	NA	NA	NA	NA	NA	NA	0
27780	cel-miR-233/cbr-miR-233	NA	NA	NA	NA	NA	NA	0
14347	cel-miR-234/cbr-miR-234	NA	NA	NA	NA	NA	NA	0
14407	cel-miR-235	NA	NA	NA	NA	NA	NA	0
14323	cel-miR-236/cbr-miR-236	NA	NA	NA	NA	NA	NA	0
29797	cel-miR-237	NA	NA	NA	NA	NA	NA	0
14339	cel-miR-238	NA	NA	NA	NA	NA	NA	0
14341	cel-miR-239a	NA	NA	NA	NA	NA	NA	0
29993	cel-miR-239b	NA	NA	NA	NA	NA	NA	0
14421	cel-miR-240	NA	NA	NA	NA	NA	NA	0
14371	cel-miR-241	NA	NA	NA	NA	NA	NA	0
14343	cel-miR-242	NA	NA	NA	NA	NA	NA	0
14383	cel-miR-244/cbr-miR-244	NA	NA	NA	NA	NA	NA	0
14380	cel-miR-247	NA	NA	NA	NA	NA	NA	0
14430	cel-miR-248	NA	NA	NA	NA	NA	NA	0
14406	cel-miR-249	NA	NA	NA	NA	NA	NA	0
29420	cel-miR-250	NA	NA	NA	NA	NA	NA	0
14333	cel-miR-251/cbr-miR-251	NA	NA	NA	NA	NA	NA	0
14454	cel-miR-253*	NA	NA	NA	NA	NA	NA	0
14362	cel-miR-254	NA	NA	NA	NA	NA	NA	0
14354	cel-miR-256	NA	NA	NA	NA	NA	NA	0
14441	cel-miR-257	NA	NA	NA	NA	NA	NA	0
14435	cel-miR-258	NA	NA	NA	NA	NA	NA	0
14322	cel-miR-259	NA	NA	NA	NA	NA	NA	0
14432	cel-miR-260	NA	NA	NA	NA	NA	NA	0
30680	cel-miR-261	NA	NA	NA	NA	NA	NA	0
14416	cel-miR-261	NA	NA	NA	NA	NA	NA	0
14431	cel-miR-262	NA	NA	NA	NA	NA	NA	0
14459	cel-miR-266	NA	NA	NA	NA	NA	NA	0
14447	cel-miR-267	NA	NA	NA	NA	NA	NA	0
14437	cel-miR-268	NA	NA	NA	NA	NA	NA	0
14438	cel-miR-269	NA	NA	NA	NA	NA	NA	0
14440	cel-miR-270	NA	NA	NA	NA	NA	NA	0
14353	cel-miR-272	NA	NA	NA	NA	NA	NA	0
14363	cel-miR-273	NA	NA	NA	NA	NA	NA	0
14400	cel-miR-35	NA	NA	NA	NA	NA	NA	0
14444	cel-miR-353	NA	NA	NA	NA	NA	NA	0
14462	cel-miR-354/cbr-miR-354	NA	NA	NA	NA	NA	NA	0
14338	cel-miR-355/cbr-miR-355	NA	NA	NA	NA	NA	NA	0
2940	cel-miR-356	NA	NA	NA	NA	NA	NA	0
14331	cel-miR-357	NA	NA	NA	NA	NA	NA	0
23443	cel-miR-358/cbr-miR-791	NA	NA	NA	NA	NA	NA	0
14389	cel-miR-359	NA	NA	NA	NA	NA	NA	0
14391	cel-miR-36	NA	NA	NA	NA	NA	NA	0
14382	cel-miR-360/cbr-miR-360	NA	NA	NA	NA	NA	NA	0
14396	cel-miR-37	NA	NA	NA	NA	NA	NA	0
14397	cel-miR-39	NA	NA	NA	NA	NA	NA	0
14413	cel-miR-392	NA	NA	NA	NA	NA	NA	0
14399	cel-miR-40	NA	NA	NA	NA	NA	NA	0
14393	cel-miR-41	NA	NA	NA	NA	NA	NA	0
14450	cel-miR-42/cbr-miR-42	NA	NA	NA	NA	NA	NA	0
14414	cel-miR-43/cbr-miR-43	NA	NA	NA	NA	NA	NA	0
14381	cel-miR-44/cel-miR-45/cbr-miR-44/cbr-miR-45	NA	NA	NA	NA	NA	NA	0
14352	cel-miR-47/cbr-miR-47	NA	NA	NA	NA	NA	NA	0
14372	cel-miR-48/cbr-miR-48	NA	NA	NA	NA	NA	NA	0
14320	cel-miR-49/cbr-miR-49	NA	NA	NA	NA	NA	NA	0
14366	cel-miR-50	NA	NA	NA	NA	NA	NA	0
14428	cel-miR-51	NA	NA	NA	NA	NA	NA	0
14452	cel-miR-52/cbr-miR-52	NA	NA	NA	NA	NA	NA	0
14451	cel-miR-53	NA	NA	NA	NA	NA	NA	0
14424	cel-miR-54	NA	NA	NA	NA	NA	NA	0
14425	cel-miR-55	NA	NA	NA	NA	NA	NA	0
14423	cel-miR-56	NA	NA	NA	NA	NA	NA	0
14359	cel-miR-56*	NA	NA	NA	NA	NA	NA	0
14422	cel-miR-57/cbr-miR-57	NA	NA	NA	NA	NA	NA	0
14374	cel-miR-58/cbr-miR-58	NA	NA	NA	NA	NA	NA	0
14384	cel-miR-59	NA	NA	NA	NA	NA	NA	0
14408	cel-miR-60	NA	NA	NA	NA	NA	NA	0
29279	cel-miR-61	NA	NA	NA	NA	NA	NA	0
32335	cel-miR-62/cbr-miR-62	NA	NA	NA	NA	NA	NA	0
14364	cel-miR-62/cbr-miR-62	NA	NA	NA	NA	NA	NA	0
14412	cel-miR-63	NA	NA	NA	NA	NA	NA	0
14411	cel-miR-64	NA	NA	NA	NA	NA	NA	0
14410	cel-miR-65	NA	NA	NA	NA	NA	NA	0
14449	cel-miR-66	NA	NA	NA	NA	NA	NA	0
14388	cel-miR-67/cbr-miR-67	NA	NA	NA	NA	NA	NA	0
14325	cel-miR-70	NA	NA	NA	NA	NA	NA	0
14350	cel-miR-71/cbr-miR-71/sme-miR-71c/ame-miR-71/bmo-miR-71	NA	NA	NA	NA	NA	NA	0
14358	cel-miR-73	NA	NA	NA	NA	NA	NA	0
14356	cel-miR-74	NA	NA	NA	NA	NA	NA	0
14334	cel-miR-75	NA	NA	NA	NA	NA	NA	0
14345	cel-miR-76	NA	NA	NA	NA	NA	NA	0
14346	cel-miR-77/cbr-miR-77	NA	NA	NA	NA	NA	NA	0
14360	cel-miR-78	NA	NA	NA	NA	NA	NA	0
28741	cel-miR-784	NA	NA	NA	NA	NA	NA	0
31007	cel-miR-785	NA	NA	NA	NA	NA	NA	0
24946	cel-miR-786	NA	NA	NA	NA	NA	NA	0
24955	cel-miR-787	NA	NA	NA	NA	NA	NA	0
30173	cel-miR-788	NA	NA	NA	NA	NA	NA	0
14455	cel-miR-79/cbr-miR-79	NA	NA	NA	NA	NA	NA	0
28708	cel-miR-790/cbr-miR-790	NA	NA	NA	NA	NA	NA	0
28000	cel-miR-791	NA	NA	NA	NA	NA	NA	0
25000	cel-miR-792	NA	NA	NA	NA	NA	NA	0
28874	cel-miR-793	NA	NA	NA	NA	NA	NA	0
27958	cel-miR-794	NA	NA	NA	NA	NA	NA	0
29044	cel-miR-795	NA	NA	NA	NA	NA	NA	0
28971	cel-miR-796	NA	NA	NA	NA	NA	NA	0
28332	cel-miR-797	NA	NA	NA	NA	NA	NA	0
30810	cel-miR-798	NA	NA	NA	NA	NA	NA	0
27413	cel-miR-799	NA	NA	NA	NA	NA	NA	0
14375	cel-miR-80/cbr-miR-80	NA	NA	NA	NA	NA	NA	0
29217	cel-miR-800	NA	NA	NA	NA	NA	NA	0
14376	cel-miR-81/cbr-miR-81	NA	NA	NA	NA	NA	NA	0
14377	cel-miR-82/cbr-miR-82	NA	NA	NA	NA	NA	NA	0
14417	cel-miR-83/cbr-miR-83	NA	NA	NA	NA	NA	NA	0
14369	cel-miR-84	NA	NA	NA	NA	NA	NA	0
30736	cel-miR-84	NA	NA	NA	NA	NA	NA	0
3300	cel-miR-85	NA	NA	NA	NA	NA	NA	0
14326	cel-miR-86/cbr-miR-86	NA	NA	NA	NA	NA	NA	0
2510	cel-miR-87/cbr-miR-87/ame-miR-87	NA	NA	NA	NA	NA	NA	0
14365	cel-miR-90/cbr-miR-90	NA	NA	NA	NA	NA	NA	0
8538	cfa-miR-450a	NA	NA	NA	NA	NA	NA	0
29009	cin-miR-124/csa-miR-124/dre-miR-124/dme-miR-124/bta-miR-124a/fru-miR-124/tni-miR-124/dps-miR-124/ame-miR-124/aga-miR-124/bmo-miR-124	NA	NA	NA	NA	NA	NA	0
28936	cin-miR-124/csa-miR-124/dre-miR-124/xtr-miR-124/dme-miR-124/cel-miR-124/gga-miR-124a/bta-miR-124a/fru-miR-124/tni-miR-124/mdo-miR-124a/cbr-miR-124/ptr-miR-124a/mml-miR-124a/ppa-miR-124a/ggo-miR-124a/ppy-miR-124a/sme-miR-124c/dps-miR-124/age-miR-124a/ssc-miR-124a/ame-miR-124/lla-miR-124a/aga-miR-124/bmo-miR-124/cfa-miR-124	NA	NA	NA	NA	NA	NA	0
17727	cin-miR-141/csa-miR-141/mdo-miR-141/ppa-miR-141	NA	NA	NA	NA	NA	NA	0
17693	cin-miR-281/csa-miR-281/ame-miR-281	NA	NA	NA	NA	NA	NA	0
17406	csa-miR-216b/dre-miR-216b/fru-miR-216b/tni-miR-216b	NA	NA	NA	NA	NA	NA	0
13521	dme-bantam/dps-bantam	NA	NA	NA	NA	NA	NA	0
13486	dme-miR-11/dps-miR-11	NA	NA	NA	NA	NA	NA	0
13487	dme-miR-12/dps-miR-12/ame-miR-12/aga-miR-12	NA	NA	NA	NA	NA	NA	0
28390	dme-miR-124/dps-miR-124/ame-miR-124/aga-miR-124/bmo-miR-124	NA	NA	NA	NA	NA	NA	0
28331	dme-miR-13a/dps-miR-13a/ame-miR-13a	NA	NA	NA	NA	NA	NA	0
13488	dme-miR-13b/dps-miR-13b/aga-miR-13b	NA	NA	NA	NA	NA	NA	0
13518	dme-miR-263b/dps-miR-263b/bmo-miR-263b	NA	NA	NA	NA	NA	NA	0
13491	dme-miR-274/dps-miR-274	NA	NA	NA	NA	NA	NA	0
13492	dme-miR-275/dps-miR-275/ame-miR-275/aga-miR-275/bmo-miR-275	NA	NA	NA	NA	NA	NA	0
13495	dme-miR-276*/aga-miR-276/bmo-miR-276	NA	NA	NA	NA	NA	NA	0
13496	dme-miR-276a/dps-miR-276a/ame-miR-276	NA	NA	NA	NA	NA	NA	0
3540	dme-miR-276b/dps-miR-276b	NA	NA	NA	NA	NA	NA	0
13497	dme-miR-277/dps-miR-277/ame-miR-277/aga-miR-277/bmo-miR-277	NA	NA	NA	NA	NA	NA	0
13499	dme-miR-279/dps-miR-279/ame-miR-279/aga-miR-279/bmo-miR-279	NA	NA	NA	NA	NA	NA	0
13501	dme-miR-280/dps-miR-280	NA	NA	NA	NA	NA	NA	0
13502	dme-miR-281-1*	NA	NA	NA	NA	NA	NA	0
13507	dme-miR-281-2*	NA	NA	NA	NA	NA	NA	0
13504	dme-miR-282/dps-miR-282	NA	NA	NA	NA	NA	NA	0
13505	dme-miR-283/dps-miR-283/ame-miR-283/aga-miR-283/bmo-miR-283	NA	NA	NA	NA	NA	NA	0
31379	dme-miR-283/dps-miR-283/ame-miR-283/aga-miR-283/bmo-miR-283	NA	NA	NA	NA	NA	NA	0
13506	dme-miR-284/dps-miR-284	NA	NA	NA	NA	NA	NA	0
13512	dme-miR-285/dps-miR-285	NA	NA	NA	NA	NA	NA	0
13515	dme-miR-286/dps-miR-286	NA	NA	NA	NA	NA	NA	0
13516	dme-miR-287/dps-miR-287	NA	NA	NA	NA	NA	NA	0
13519	dme-miR-288/dps-miR-288	NA	NA	NA	NA	NA	NA	0
13478	dme-miR-2a/dps-miR-2a/ame-miR-2	NA	NA	NA	NA	NA	NA	0
13479	dme-miR-2b/dps-miR-2b	NA	NA	NA	NA	NA	NA	0
13543	dme-miR-2c/dps-miR-2c	NA	NA	NA	NA	NA	NA	0
13480	dme-miR-3/dps-miR-3	NA	NA	NA	NA	NA	NA	0
13522	dme-miR-303	NA	NA	NA	NA	NA	NA	0
13524	dme-miR-304/dps-miR-304	NA	NA	NA	NA	NA	NA	0
31794	dme-miR-304/dps-miR-304	NA	NA	NA	NA	NA	NA	0
13525	dme-miR-305/dps-miR-305/ame-miR-305/aga-miR-305/bmo-miR-305	NA	NA	NA	NA	NA	NA	0
13528	dme-miR-306*	NA	NA	NA	NA	NA	NA	0
13527	dme-miR-306/dps-miR-306	NA	NA	NA	NA	NA	NA	0
13531	dme-miR-307/dps-miR-307/aga-miR-307/bmo-miR-307	NA	NA	NA	NA	NA	NA	0
13532	dme-miR-308/dps-miR-308	NA	NA	NA	NA	NA	NA	0
30149	dme-miR-308/dps-miR-308	NA	NA	NA	NA	NA	NA	0
13534	dme-miR-309	NA	NA	NA	NA	NA	NA	0
13535	dme-miR-310	NA	NA	NA	NA	NA	NA	0
13536	dme-miR-311	NA	NA	NA	NA	NA	NA	0
13537	dme-miR-312	NA	NA	NA	NA	NA	NA	0
13538	dme-miR-313	NA	NA	NA	NA	NA	NA	0
3860	dme-miR-314/dps-miR-314	NA	NA	NA	NA	NA	NA	0
13539	dme-miR-315/dps-miR-315/ame-miR-315/aga-miR-315	NA	NA	NA	NA	NA	NA	0
13540	dme-miR-316/dps-miR-316	NA	NA	NA	NA	NA	NA	0
13541	dme-miR-317	NA	NA	NA	NA	NA	NA	0
13542	dme-miR-318/dps-miR-318	NA	NA	NA	NA	NA	NA	0
13533	dme-miR-31a/dps-miR-31a/ame-miR-31a	NA	NA	NA	NA	NA	NA	0
13500	dme-miR-33/dps-miR-33	NA	NA	NA	NA	NA	NA	0
13508	dme-miR-34/cel-miR-34/cbr-miR-34/dps-miR-34/aga-miR-34/bmo-miR-34	NA	NA	NA	NA	NA	NA	0
13481	dme-miR-4/dps-miR-4	NA	NA	NA	NA	NA	NA	0
13482	dme-miR-5/dps-miR-5	NA	NA	NA	NA	NA	NA	0
13483	dme-miR-6/dps-miR-6	NA	NA	NA	NA	NA	NA	0
13510	dme-miR-79/dps-miR-79/aga-miR-79	NA	NA	NA	NA	NA	NA	0
30931	dme-miR-79/dps-miR-79/ame-miR-79/aga-miR-79	NA	NA	NA	NA	NA	NA	0
13484	dme-miR-8/dps-miR-8/ame-miR-8/aga-miR-8/bmo-miR-8	NA	NA	NA	NA	NA	NA	0
13517	dme-miR-87/dps-miR-87	NA	NA	NA	NA	NA	NA	0
13514	dme-miR-92b/dps-miR-92b	NA	NA	NA	NA	NA	NA	0
30175	dme-miR-932/ame-miR-932	NA	NA	NA	NA	NA	NA	0
13529	dme-miR-9b/dps-miR-9b	NA	NA	NA	NA	NA	NA	0
13526	dme-miR-9c/dps-miR-9c/aga-miR-9c	NA	NA	NA	NA	NA	NA	0
13544	dme-miR-iab-4-3p/dps-miR-iab-4-3p	NA	NA	NA	NA	NA	NA	0
29340	dme-miR-iab-4-3p/dps-miR-iab-4-3p	NA	NA	NA	NA	NA	NA	0
4080	dme-miR-iab-4-5p/dps-miR-iab-4-5p/ame-miR-iab-4/aga-miR-iab-4	NA	NA	NA	NA	NA	NA	0
13546	dps-miR-309	NA	NA	NA	NA	NA	NA	0
13547	dps-miR-317	NA	NA	NA	NA	NA	NA	0
17673	dre-let-7d/fru-let-7d/tni-let-7d	NA	NA	NA	NA	NA	NA	0
17390	dre-miR-10a*	NA	NA	NA	NA	NA	NA	0
17740	dre-miR-10c/fru-miR-10c/tni-miR-10c	NA	NA	NA	NA	NA	NA	0
17337	dre-miR-10d*	NA	NA	NA	NA	NA	NA	0
17680	dre-miR-10d/fru-miR-10d/tni-miR-10d	NA	NA	NA	NA	NA	NA	0
10932	dre-miR-128/xtr-miR-128/bta-miR-128/fru-miR-128/tni-miR-128/ptr-miR-128/mml-miR-128a/ppa-miR-128/ppy-miR-128/age-miR-128/ssc-miR-128/sla-miR-128	NA	NA	NA	NA	NA	NA	0
17276	dre-miR-132*	NA	NA	NA	NA	NA	NA	0
17526	dre-miR-133b*	NA	NA	NA	NA	NA	NA	0
17414	dre-miR-135b/fru-miR-135b/tni-miR-135b	NA	NA	NA	NA	NA	NA	0
17407	dre-miR-135c/fru-miR-135a/tni-miR-135a	NA	NA	NA	NA	NA	NA	0
17696	dre-miR-142b-5p	NA	NA	NA	NA	NA	NA	0
9466	dre-miR-146a	NA	NA	NA	NA	NA	NA	0
17409	dre-miR-146b	NA	NA	NA	NA	NA	NA	0
17723	dre-miR-150	NA	NA	NA	NA	NA	NA	0
9506	dre-miR-153b/fru-miR-153b/tni-miR-153b	NA	NA	NA	NA	NA	NA	0
17726	dre-miR-153c	NA	NA	NA	NA	NA	NA	0
17395	dre-miR-15a	NA	NA	NA	NA	NA	NA	0
17555	dre-miR-15a*	NA	NA	NA	NA	NA	NA	0
30211	dre-miR-15c	NA	NA	NA	NA	NA	NA	0
17494	dre-miR-16c	NA	NA	NA	NA	NA	NA	0
17741	dre-miR-18b	NA	NA	NA	NA	NA	NA	0
17436	dre-miR-18b*	NA	NA	NA	NA	NA	NA	0
17282	dre-miR-18c	NA	NA	NA	NA	NA	NA	0
28042	dre-miR-190b	NA	NA	NA	NA	NA	NA	0
17649	dre-miR-194b	NA	NA	NA	NA	NA	NA	0
17712	dre-miR-196b/fru-miR-196b/tni-miR-196b	NA	NA	NA	NA	NA	NA	0
17381	dre-miR-19a*	NA	NA	NA	NA	NA	NA	0
17501	dre-miR-19b*	NA	NA	NA	NA	NA	NA	0
17397	dre-miR-202*	NA	NA	NA	NA	NA	NA	0
17663	dre-miR-203b*	NA	NA	NA	NA	NA	NA	0
17702	dre-miR-20a*	NA	NA	NA	NA	NA	NA	0
17595	dre-miR-210*	NA	NA	NA	NA	NA	NA	0
17363	dre-miR-212/xtr-miR-212/fru-miR-212/tni-miR-212	NA	NA	NA	NA	NA	NA	0
17728	dre-miR-218b/fru-miR-218b/tni-miR-218b	NA	NA	NA	NA	NA	NA	0
17658	dre-miR-220	NA	NA	NA	NA	NA	NA	0
17707	dre-miR-22b/fru-miR-22b/tni-miR-22b	NA	NA	NA	NA	NA	NA	0
17704	dre-miR-27c/fru-miR-27c/tni-miR-27c	NA	NA	NA	NA	NA	NA	0
9642	dre-miR-301b	NA	NA	NA	NA	NA	NA	0
9650	dre-miR-301c/fru-miR-301/tni-miR-301	NA	NA	NA	NA	NA	NA	0
17697	dre-miR-34b	NA	NA	NA	NA	NA	NA	0
28663	dre-miR-34c	NA	NA	NA	NA	NA	NA	0
17484	dre-miR-430a	NA	NA	NA	NA	NA	NA	0
17447	dre-miR-430b	NA	NA	NA	NA	NA	NA	0
17603	dre-miR-430c	NA	NA	NA	NA	NA	NA	0
17329	dre-miR-430i	NA	NA	NA	NA	NA	NA	0
17319	dre-miR-430j	NA	NA	NA	NA	NA	NA	0
17451	dre-miR-454a	NA	NA	NA	NA	NA	NA	0
17401	dre-miR-456/gga-miR-456	NA	NA	NA	NA	NA	NA	0
17549	dre-miR-457a	NA	NA	NA	NA	NA	NA	0
9746	dre-miR-458	NA	NA	NA	NA	NA	NA	0
17576	dre-miR-459	NA	NA	NA	NA	NA	NA	0
17440	dre-miR-459*	NA	NA	NA	NA	NA	NA	0
17385	dre-miR-460-3p/fru-miR-460/tni-miR-460	NA	NA	NA	NA	NA	NA	0
17383	dre-miR-460-5p/gga-miR-460	NA	NA	NA	NA	NA	NA	0
17581	dre-miR-461	NA	NA	NA	NA	NA	NA	0
17371	dre-miR-462	NA	NA	NA	NA	NA	NA	0
17365	dre-miR-489/xtr-miR-489/gga-miR-489/fru-miR-489/tni-miR-489	NA	NA	NA	NA	NA	NA	0
29055	dre-miR-722	NA	NA	NA	NA	NA	NA	0
27892	dre-miR-723	NA	NA	NA	NA	NA	NA	0
31108	dre-miR-723*	NA	NA	NA	NA	NA	NA	0
18334	dre-miR-724	NA	NA	NA	NA	NA	NA	0
27832	dre-miR-725	NA	NA	NA	NA	NA	NA	0
28222	dre-miR-726	NA	NA	NA	NA	NA	NA	0
31845	dre-miR-728	NA	NA	NA	NA	NA	NA	0
29506	dre-miR-729	NA	NA	NA	NA	NA	NA	0
27735	dre-miR-730	NA	NA	NA	NA	NA	NA	0
30661	dre-miR-731	NA	NA	NA	NA	NA	NA	0
28265	dre-miR-732	NA	NA	NA	NA	NA	NA	0
29565	dre-miR-733	NA	NA	NA	NA	NA	NA	0
28295	dre-miR-734	NA	NA	NA	NA	NA	NA	0
28436	dre-miR-738	NA	NA	NA	NA	NA	NA	0
18505	dre-miR-740	NA	NA	NA	NA	NA	NA	0
17715	dre-miR-93	NA	NA	NA	NA	NA	NA	0
17342	fru-let-7j/tni-let-7j	NA	NA	NA	NA	NA	NA	0
17301	fru-miR-152/tni-miR-152	NA	NA	NA	NA	NA	NA	0
17274	fru-miR-15a/tni-miR-15a	NA	NA	NA	NA	NA	NA	0
17318	fru-miR-15b/tni-miR-15b	NA	NA	NA	NA	NA	NA	0
17602	fru-miR-189	NA	NA	NA	NA	NA	NA	0
17545	fru-miR-458	NA	NA	NA	NA	NA	NA	0
17700	gga-miR-124b	NA	NA	NA	NA	NA	NA	0
17716	gga-miR-146b	NA	NA	NA	NA	NA	NA	0
18065	gga-miR-146b*	NA	NA	NA	NA	NA	NA	0
17622	gga-miR-202	NA	NA	NA	NA	NA	NA	0
10314	gga-miR-202*	NA	NA	NA	NA	NA	NA	0
17609	gga-miR-302a	NA	NA	NA	NA	NA	NA	0
17543	gga-miR-302c*	NA	NA	NA	NA	NA	NA	0
17701	gga-miR-302d	NA	NA	NA	NA	NA	NA	0
17369	gga-miR-449	NA	NA	NA	NA	NA	NA	0
30234	gga-miR-757	NA	NA	NA	NA	NA	NA	0
17297	gga-miR-7b	NA	NA	NA	NA	NA	NA	0
17314	gga-miR-9*	NA	NA	NA	NA	NA	NA	0
17705	ggo-miR-220	NA	NA	NA	NA	NA	NA	0
17888	hsa-let-7a*/mmu-let-7a*/mmu-let-7c-2*/bta-let-7a*	NA	NA	NA	NA	NA	NA	0
13169	hsa-let-7d*/mmu-let-7d*/rno-let-7d*	NA	NA	NA	NA	NA	NA	0
17813	hsa-let-7e*/rno-let-7e*	NA	NA	NA	NA	NA	NA	0
17751	hsa-let-7e/mmu-let-7e/rno-let-7e/bta-let-7e/mml-let-7e/cfa-let-7e	NA	NA	NA	NA	NA	NA	0
17829	hsa-let-7f-2*	NA	NA	NA	NA	NA	NA	0
17845	hsa-let-7g*/mmu-let-7g*	NA	NA	NA	NA	NA	NA	0
19602	hsa-let-7g/mmu-let-7g/gga-let-7g/bta-let-7g/mdo-let-7g/mml-let-7g/cfa-let-7g	NA	NA	NA	NA	NA	NA	0
17913	hsa-let-7i*/mmu-let-7i*/rno-let-7i*	NA	NA	NA	NA	NA	NA	0
30002	hsa-miR-100*	NA	NA	NA	NA	NA	NA	0
17935	hsa-miR-101*/mmu-miR-101a*/rno-miR-101a*	NA	NA	NA	NA	NA	NA	0
10919	hsa-miR-103/mmu-miR-103/rno-miR-103/dre-miR-103/xtr-miR-103/gga-miR-103/bta-miR-103/fru-miR-103/tni-miR-103/mdo-miR-103/ptr-miR-103/mml-miR-103/ppa-miR-103/ggo-miR-103/ppy-miR-103/mne-miR-103/age-miR-103/ssc-miR-103/lla-miR-103/cfa-miR-103	NA	NA	NA	NA	NA	NA	0
5250	hsa-miR-105/ptr-miR-105/mml-miR-105/ppa-miR-105/ggo-miR-105/ppy-miR-105/mne-miR-105/ssc-miR-105-1/lla-miR-105/sla-miR-105	NA	NA	NA	NA	NA	NA	0
17854	hsa-miR-106b*/mmu-miR-106b*/rno-miR-106b*	NA	NA	NA	NA	NA	NA	0
19582	hsa-miR-106b/mmu-miR-106b/rno-miR-106b/ptr-miR-106b/mml-miR-106b/ppa-miR-106b/ggo-miR-106b/ppy-miR-106b/mne-miR-106b/age-miR-106b/lla-miR-106b/sla-miR-106b/cfa-miR-106b	NA	NA	NA	NA	NA	NA	0
28019	hsa-miR-10a*/mmu-miR-10a*/rno-miR-10a-3p	NA	NA	NA	NA	NA	NA	0
17847	hsa-miR-1180	NA	NA	NA	NA	NA	NA	0
19583	hsa-miR-122/mmu-miR-122/rno-miR-122/dre-miR-122/xtr-miR-122/gga-miR-122/bta-miR-122/fru-miR-122/tni-miR-122/mdo-miR-122/mml-miR-122a/ssc-miR-122/cfa-miR-122	NA	NA	NA	NA	NA	NA	0
14328	hsa-miR-124/mmu-miR-124/rno-miR-124/odi-miR-124a/cin-miR-124/csa-miR-124/dre-miR-124/xtr-miR-124/dme-miR-124/cel-miR-124/gga-miR-124a/bta-miR-124a/fru-miR-124/tni-miR-124/mdo-miR-124a/cbr-miR-124/ptr-miR-124a/mml-miR-124a/ppa-miR-124a/ggo-miR-124a/ppy-miR-124a/sme-miR-124a/sme-miR-124b/sme-miR-124c/dps-miR-124/age-miR-124a/ssc-miR-124a/ame-miR-124/lla-miR-124a/aga-miR-124/bmo-miR-124/cfa-miR-124	NA	NA	NA	NA	NA	NA	0
17942	hsa-miR-125a-3p/mmu-miR-125a-3p/rno-miR-125a-3p/mml-miR-125a-3p	NA	NA	NA	NA	NA	NA	0
17876	hsa-miR-125b-1*/mmu-miR-125b-3p/rno-miR-125b-3p	NA	NA	NA	NA	NA	NA	0
10930	hsa-miR-126*/mmu-miR-126-5p/rno-miR-126*/dre-miR-126*/xtr-miR-126*/gga-miR-126*/bta-miR-126*/cfa-miR-126	NA	NA	NA	NA	NA	NA	0
10931	hsa-miR-127-3p/mmu-miR-127/rno-miR-127/bta-miR-127/ptr-miR-127/mml-miR-127/ppy-miR-127/mne-miR-127/age-miR-127/lla-miR-127/sla-miR-127/cfa-miR-127/oar-miR-127	NA	NA	NA	NA	NA	NA	0
33902	hsa-miR-128/mmu-miR-128/rno-miR-128/dre-miR-128/xtr-miR-128/gga-miR-128/bta-miR-128/fru-miR-128/tni-miR-128/mdo-miR-128/ptr-miR-128/mml-miR-128a/mml-miR-128b/ppa-miR-128/ppy-miR-128/age-miR-128/ssc-miR-128/sla-miR-128/cfa-miR-128	NA	NA	NA	NA	NA	NA	0
11200	hsa-miR-129-3p/hsa-miR-129*/mmu-miR-129-3p/rno-miR-129*/dre-miR-129*/mml-miR-129-3p	NA	NA	NA	NA	NA	NA	0
17840	hsa-miR-1296	NA	NA	NA	NA	NA	NA	0
32953	hsa-miR-1307/cfa-miR-1307	NA	NA	NA	NA	NA	NA	0
17900	hsa-miR-1307/cfa-miR-1307	NA	NA	NA	NA	NA	NA	0
17908	hsa-miR-130b*/mmu-miR-130b*	NA	NA	NA	NA	NA	NA	0
17808	hsa-miR-132*	NA	NA	NA	NA	NA	NA	0
10937	hsa-miR-132/mmu-miR-132/rno-miR-132/dre-miR-132/xtr-miR-132/bta-miR-132/fru-miR-132/tni-miR-132/mdo-miR-132/mml-miR-132/cfa-miR-132	NA	NA	NA	NA	NA	NA	0
10940	hsa-miR-134/mmu-miR-134/rno-miR-134/mml-miR-134/ppa-miR-134/ggo-miR-134/ppy-miR-134/mne-miR-134	NA	NA	NA	NA	NA	NA	0
10941	hsa-miR-135a/mmu-miR-135a/rno-miR-135a/dre-miR-135a/xtr-miR-135/gga-miR-135a/mdo-miR-135a/ptr-miR-135/mml-miR-135a/ppa-miR-135/ggo-miR-135/ppy-miR-135/age-miR-135/ssc-miR-135/lla-miR-135	NA	NA	NA	NA	NA	NA	0
10942	hsa-miR-135b/mmu-miR-135b/rno-miR-135b/mdo-miR-135b/mml-miR-135b	NA	NA	NA	NA	NA	NA	0
10943	hsa-miR-136/mmu-miR-136/rno-miR-136/ptr-miR-136/mml-miR-136/ppa-miR-136/ggo-miR-136/ppy-miR-136/ssc-miR-136/cfa-miR-136/oar-miR-136	NA	NA	NA	NA	NA	NA	0
10944	hsa-miR-137/mmu-miR-137/rno-miR-137/xtr-miR-137/gga-miR-137/mdo-miR-137/mml-miR-137	NA	NA	NA	NA	NA	NA	0
13140	hsa-miR-138/mmu-miR-138/rno-miR-138/dre-miR-138/xtr-miR-138/gga-miR-138/bta-miR-138/fru-miR-138/tni-miR-138/mdo-miR-138/mml-miR-138/cfa-miR-138b/cfa-miR-138a	NA	NA	NA	NA	NA	NA	0
27542	hsa-miR-139-5p/mmu-miR-139-5p/rno-miR-139-5p/bta-miR-139/mml-miR-139-5p/ppa-miR-139/ssc-miR-139/lla-miR-139	NA	NA	NA	NA	NA	NA	0
17842	hsa-miR-141*	NA	NA	NA	NA	NA	NA	0
17862	hsa-miR-143*	NA	NA	NA	NA	NA	NA	0
31867	hsa-miR-145*/mmu-miR-145*	NA	NA	NA	NA	NA	NA	0
10951	hsa-miR-145/mmu-miR-145/rno-miR-145/dre-miR-145/xtr-miR-145/bta-miR-145/mdo-miR-145/ptr-miR-145/mml-miR-145/ggo-miR-145/ppy-miR-145/mne-miR-145/ssc-miR-145	NA	NA	NA	NA	NA	NA	0
10952	hsa-miR-146a/mmu-miR-146a/rno-miR-146a/gga-miR-146a/mml-miR-146a/cfa-miR-146a	NA	NA	NA	NA	NA	NA	0
10954	hsa-miR-147/ptr-miR-147/mml-miR-147a/ppa-miR-147/ppy-miR-147/mne-miR-147/sla-miR-147	NA	NA	NA	NA	NA	NA	0
17411	hsa-miR-147b/mmu-miR-147/rno-miR-147/gga-miR-147	NA	NA	NA	NA	NA	NA	0
17872	hsa-miR-148a*/mmu-miR-148a*	NA	NA	NA	NA	NA	NA	0
19586	hsa-miR-149/mmu-miR-149/mml-miR-149	NA	NA	NA	NA	NA	NA	0
19587	hsa-miR-150/mmu-miR-150/rno-miR-150/xtr-miR-150/bta-miR-150/mml-miR-150/cfa-miR-150	NA	NA	NA	NA	NA	NA	0
17463	hsa-miR-151-3p/bta-miR-151/mml-miR-151-3p	NA	NA	NA	NA	NA	NA	0
11260	hsa-miR-151-5p/mmu-miR-151-5p/rno-miR-151/bta-miR-151*/mml-miR-151-5p/cfa-miR-151	NA	NA	NA	NA	NA	NA	0
17676	hsa-miR-152/mmu-miR-152/rno-miR-152/dre-miR-152/mdo-miR-152/mml-miR-152/cfa-miR-152	NA	NA	NA	NA	NA	NA	0
10961	hsa-miR-153/mmu-miR-153/rno-miR-153/dre-miR-153a/xtr-miR-153/gga-miR-153/fru-miR-153a/tni-miR-153a/mml-miR-153/ggo-miR-153/ppy-miR-153/mne-miR-153/ssc-miR-153	NA	NA	NA	NA	NA	NA	0
10963	hsa-miR-154*/mmu-miR-154*	NA	NA	NA	NA	NA	NA	0
10962	hsa-miR-154/mmu-miR-154/rno-miR-154/ptr-miR-154/mml-miR-154/ppa-miR-154/ggo-miR-154/ppy-miR-154/mne-miR-154	NA	NA	NA	NA	NA	NA	0
17911	hsa-miR-15a*	NA	NA	NA	NA	NA	NA	0
17902	hsa-miR-15b*/mmu-miR-15b*	NA	NA	NA	NA	NA	NA	0
17936	hsa-miR-16-1*	NA	NA	NA	NA	NA	NA	0
19588	hsa-miR-17*/rno-miR-17-3p/xtr-miR-17-3p/gga-miR-17-3p/bta-miR-17-3p/mdo-miR-17-3p/ptr-miR-17-3p/mml-miR-17-3p/ppa-miR-17-3p/ggo-miR-17-3p/ppy-miR-17-3p/mne-miR-17-3p/age-miR-17-3p/lla-miR-17-3p/sla-miR-17-3p/lca-miR-17-3p/cfa-miR-17	NA	NA	NA	NA	NA	NA	0
11013	hsa-miR-181a*/mmu-miR-181a-1*/rno-miR-181a*/dre-miR-181a*/gga-miR-181a*/fru-miR-181a*/tni-miR-181a*/ptr-miR-181a*/mml-miR-181a*/ppa-miR-181a*/ggo-miR-181a*/ppy-miR-181a*/mne-miR-181a*/lla-miR-181a*	NA	NA	NA	NA	NA	NA	0
10971	hsa-miR-181a/mmu-miR-181a/rno-miR-181a/dre-miR-181a/xtr-miR-181a/gga-miR-181a/bta-miR-181a/fru-miR-181a/tni-miR-181a/mdo-miR-181c/mdo-miR-181a/ptr-miR-181a/mml-miR-181a/ppa-miR-181a/ggo-miR-181a/ppy-miR-181a/mne-miR-181a/lla-miR-181a/sla-miR-181a/cfa-miR-181a	NA	NA	NA	NA	NA	NA	0
17928	hsa-miR-181a-2*	NA	NA	NA	NA	NA	NA	0
10972	hsa-miR-181b/mmu-miR-181b/rno-miR-181b/dre-miR-181b/dre-miR-181c/xtr-miR-181b/gga-miR-181b/bta-miR-181b/fru-miR-181b/tni-miR-181b/mdo-miR-181b/ptr-miR-181b/mml-miR-181b/ppa-miR-181b/ggo-miR-181b/ppy-miR-181b/mne-miR-181b/ssc-miR-181b/lla-miR-181b	NA	NA	NA	NA	NA	NA	0
10973	hsa-miR-181c/mmu-miR-181c/rno-miR-181c/bta-miR-181c/ptr-miR-181c/mml-miR-181c/ppa-miR-181c/ggo-miR-181c/ssc-miR-181c/cfa-miR-181c	NA	NA	NA	NA	NA	NA	0
32921	hsa-miR-181d/mmu-miR-181d/rno-miR-181d/mml-miR-181d/cfa-miR-181d	NA	NA	NA	NA	NA	NA	0
10976	hsa-miR-182*/dre-miR-182*/xtr-miR-182*/fru-miR-182/tni-miR-182	NA	NA	NA	NA	NA	NA	0
10975	hsa-miR-182/mmu-miR-182/rno-miR-182/dre-miR-182/xtr-miR-182/mdo-miR-182/mml-miR-182/ppy-miR-182	NA	NA	NA	NA	NA	NA	0
17953	hsa-miR-183*/mmu-miR-183*	NA	NA	NA	NA	NA	NA	0
10977	hsa-miR-183/mmu-miR-183/rno-miR-183/cin-miR-183/dre-miR-183/xtr-miR-183/gga-miR-183/fru-miR-183/tni-miR-183/mdo-miR-183/ptr-miR-183/mml-miR-183/ppa-miR-183/ggo-miR-183/mne-miR-183/ssc-miR-183/sla-miR-183/cfa-miR-183	NA	NA	NA	NA	NA	NA	0
18739	hsa-miR-186/mmu-miR-186/rno-miR-186/bta-miR-186/mdo-miR-186/ptr-miR-186/mml-miR-186/ppa-miR-186/ggo-miR-186/ssc-miR-186/cfa-miR-186	NA	NA	NA	NA	NA	NA	0
27535	hsa-miR-187/mmu-miR-187/rno-miR-187/dre-miR-187/xtr-miR-187/gga-miR-187/fru-miR-187/tni-miR-187/mdo-miR-187/mml-miR-187/ppa-miR-187/ggo-miR-187/ppy-miR-187/mne-miR-187	NA	NA	NA	NA	NA	NA	0
17949	hsa-miR-188-3p/mmu-miR-188-3p	NA	NA	NA	NA	NA	NA	0
19589	hsa-miR-188-5p/mmu-miR-188-5p/rno-miR-188/ptr-miR-188/mml-miR-188/ppa-miR-188/ppy-miR-188/mne-miR-188	NA	NA	NA	NA	NA	NA	0
13178	hsa-miR-18a*/mmu-miR-18a*/xtr-miR-18a*	NA	NA	NA	NA	NA	NA	0
28536	hsa-miR-18b*	NA	NA	NA	NA	NA	NA	0
27536	hsa-miR-190/mmu-miR-190/rno-miR-190/dre-miR-190/gga-miR-190/fru-miR-190/tni-miR-190/ptr-miR-190/mml-miR-190a/ppa-miR-190/ggo-miR-190	NA	NA	NA	NA	NA	NA	0
32731	hsa-miR-190b/mmu-miR-190b/mml-miR-190b	NA	NA	NA	NA	NA	NA	0
13126	hsa-miR-191*	NA	NA	NA	NA	NA	NA	0
17946	hsa-miR-192*	NA	NA	NA	NA	NA	NA	0
17732	hsa-miR-192/mmu-miR-192/rno-miR-192/dre-miR-192/xtr-miR-192/bta-miR-192/fru-miR-192/tni-miR-192/mml-miR-192/cfa-miR-192	NA	NA	NA	NA	NA	NA	0
10988	hsa-miR-194/mmu-miR-194/rno-miR-194/dre-miR-194a/xtr-miR-194/gga-miR-194/fru-miR-194/tni-miR-194/ptr-miR-194/mml-miR-194/ggo-miR-194/ppy-miR-194/mne-miR-194/age-miR-194/cfa-miR-194	NA	NA	NA	NA	NA	NA	0
10990	hsa-miR-196a/mmu-miR-196a/rno-miR-196a/dre-miR-196a/xtr-miR-196a/gga-miR-196/fru-miR-196a/tni-miR-196a/ptr-miR-196/mml-miR-196a/ppa-miR-196/ggo-miR-196/ppy-miR-196/ppy-miR-196-2/age-miR-196/ssc-miR-196/lla-miR-196/cfa-miR-196a	NA	NA	NA	NA	NA	NA	0
10991	hsa-miR-196b/mmu-miR-196b/rno-miR-196b/mdo-miR-196b/mml-miR-196b/cfa-miR-196b	NA	NA	NA	NA	NA	NA	0
27540	hsa-miR-198/ptr-miR-198/ppa-miR-198/ggo-miR-198/ppy-miR-198	NA	NA	NA	NA	NA	NA	0
19591	hsa-miR-199b-5p/bta-miR-199b/mdo-miR-199b	NA	NA	NA	NA	NA	NA	0
17837	hsa-miR-19a*/mmu-miR-19a*/dre-miR-19a*	NA	NA	NA	NA	NA	NA	0
17883	hsa-miR-19b-1*	NA	NA	NA	NA	NA	NA	0
13127	hsa-miR-200a*/mmu-miR-200a*	NA	NA	NA	NA	NA	NA	0
17859	hsa-miR-200b*/mmu-miR-200b*	NA	NA	NA	NA	NA	NA	0
17851	hsa-miR-200c*/mmu-miR-200c*	NA	NA	NA	NA	NA	NA	0
17427	hsa-miR-200c/mmu-miR-200c/rno-miR-200c/bta-miR-200c/mdo-miR-200c/mml-miR-200c/ggo-miR-200c/ppy-miR-200c/cfa-miR-200c	NA	NA	NA	NA	NA	NA	0
11005	hsa-miR-204/mmu-miR-204/rno-miR-204/dre-miR-204/xtr-miR-204/gga-miR-204/gga-miR-211/bta-miR-204/fru-miR-204/tni-miR-204a/mdo-miR-204/ptr-miR-204/mml-miR-204/ppa-miR-204/ggo-miR-204/ppy-miR-204/mne-miR-204/ssc-miR-204/sla-miR-204/cfa-miR-204	NA	NA	NA	NA	NA	NA	0
17882	hsa-miR-20b*	NA	NA	NA	NA	NA	NA	0
11011	hsa-miR-211/ppy-miR-211/mne-miR-211	NA	NA	NA	NA	NA	NA	0
17855	hsa-miR-214*/mmu-miR-214*	NA	NA	NA	NA	NA	NA	0
11015	hsa-miR-215/gga-miR-215/bta-miR-215/ptr-miR-215/mml-miR-215/ggo-miR-215/ppy-miR-215/mne-miR-215	NA	NA	NA	NA	NA	NA	0
11016	hsa-miR-216a/mmu-miR-216a/rno-miR-216a/dre-miR-216a/xtr-miR-216/gga-miR-216/fru-miR-216a/tni-miR-216a/mdo-miR-216/ptr-miR-216/mml-miR-216a/ppa-miR-216/ggo-miR-216/ppy-miR-216/ssc-miR-216/lca-miR-216	NA	NA	NA	NA	NA	NA	0
17849	hsa-miR-216b/mmu-miR-216b/mml-miR-216b/cfa-miR-216	NA	NA	NA	NA	NA	NA	0
19016	hsa-miR-217/mmu-miR-217/rno-miR-217/dre-miR-217/xtr-miR-217/gga-miR-217/fru-miR-217/tni-miR-217/mdo-miR-217/ppa-miR-217/ggo-miR-217/ssc-miR-217	NA	NA	NA	NA	NA	NA	0
11018	hsa-miR-218/mmu-miR-218/rno-miR-218/dre-miR-218a/xtr-miR-218/gga-miR-218/bta-miR-218/fru-miR-218a/tni-miR-218a/mdo-miR-218/ptr-miR-218/mml-miR-218/ppa-miR-218/ggo-miR-218/ppy-miR-218/mne-miR-218/age-miR-218/lla-miR-218/sla-miR-218/lca-miR-218/cfa-miR-218	NA	NA	NA	NA	NA	NA	0
11019	hsa-miR-219-5p/mmu-miR-219/rno-miR-219-5p/odi-miR-219/cin-miR-219/csa-miR-219/dre-miR-219/xtr-miR-219/dme-miR-219/gga-miR-219/fru-miR-219/tni-miR-219/mdo-miR-219/mml-miR-219/mml-miR-219-5p/ggo-miR-219/ppy-miR-219/dps-miR-219/ame-miR-219/aga-miR-219/cfa-miR-219	NA	NA	NA	NA	NA	NA	0
14299	hsa-miR-22*/mmu-miR-22*/rno-miR-22*/xtr-miR-22*/bta-miR-22-5p	NA	NA	NA	NA	NA	NA	0
11021	hsa-miR-220a/ptr-miR-220/ppa-miR-220	NA	NA	NA	NA	NA	NA	0
17918	hsa-miR-222*	NA	NA	NA	NA	NA	NA	0
11029	hsa-miR-25/mmu-miR-25/rno-miR-25/dre-miR-25/xtr-miR-25/bta-miR-25/fru-miR-25/tni-miR-25/mdo-miR-25/mml-miR-25/ppa-miR-25/ggo-miR-25/ppy-miR-25/mne-miR-25/lla-miR-25/cfa-miR-25	NA	NA	NA	NA	NA	NA	0
17818	hsa-miR-27a*/mmu-miR-27a*/rno-miR-27a*	NA	NA	NA	NA	NA	NA	0
17940	hsa-miR-28-3p/rno-miR-28*/cfa-miR-28	NA	NA	NA	NA	NA	NA	0
11034	hsa-miR-28-5p/mmu-miR-28/rno-miR-28/ptr-miR-28/mml-miR-28/ppa-miR-28/ggo-miR-28/ppy-miR-28/mne-miR-28/age-miR-28/lla-miR-28/sla-miR-28	NA	NA	NA	NA	NA	NA	0
6880	hsa-miR-297/mmu-miR-297a	NA	NA	NA	NA	NA	NA	0
11037	hsa-miR-299-3p	NA	NA	NA	NA	NA	NA	0
11038	hsa-miR-299-5p/mmu-miR-299*/rno-miR-299/mml-miR-299-5p	NA	NA	NA	NA	NA	NA	0
17879	hsa-miR-29a*/mmu-miR-29a*/rno-miR-29a*	NA	NA	NA	NA	NA	NA	0
17810	hsa-miR-29b-1*/mmu-miR-29b*	NA	NA	NA	NA	NA	NA	0
14300	hsa-miR-29c*/mmu-miR-29c*/rno-miR-29c*	NA	NA	NA	NA	NA	NA	0
11222	hsa-miR-302a/mmu-miR-302a/mml-miR-302a	NA	NA	NA	NA	NA	NA	0
30684	hsa-miR-302b/mmu-miR-302b/gga-miR-302b/gga-miR-302d/mdo-miR-302a/mml-miR-302b	NA	NA	NA	NA	NA	NA	0
11045	hsa-miR-302c*	NA	NA	NA	NA	NA	NA	0
27847	hsa-miR-302c/gga-miR-302c/mdo-miR-302c/mml-miR-302c	NA	NA	NA	NA	NA	NA	0
27838	hsa-miR-302d/mmu-miR-302d/mdo-miR-302d/mml-miR-302d	NA	NA	NA	NA	NA	NA	0
19595	hsa-miR-30a*/mmu-miR-30a*/rno-miR-30a*/dre-miR-30e*/gga-miR-30a-3p/ptr-miR-30a-3p/mml-miR-30a-3p/ppa-miR-30a-3p/ggo-miR-30a-3p/ppy-miR-30a-3p	NA	NA	NA	NA	NA	NA	0
17853	hsa-miR-30d*/rno-miR-30d*	NA	NA	NA	NA	NA	NA	0
11224	hsa-miR-30e*/mmu-miR-30e*/rno-miR-30e*/cfa-miR-30e	NA	NA	NA	NA	NA	NA	0
11052	hsa-miR-31/mmu-miR-31/rno-miR-31/bta-miR-31/ptr-miR-31/mml-miR-31/ppa-miR-31/ggo-miR-31/ppy-miR-31/sme-miR-31b/mne-miR-31/cfa-miR-31	NA	NA	NA	NA	NA	NA	0
11053	hsa-miR-32/mmu-miR-32/rno-miR-32/gga-miR-32/mdo-miR-32/ptr-miR-32/mml-miR-32/ppa-miR-32/ggo-miR-32/ppy-miR-32/mne-miR-32/ssc-miR-32/sla-miR-32/cfa-miR-32	NA	NA	NA	NA	NA	NA	0
27533	hsa-miR-320a/mmu-miR-320/rno-miR-320/bta-miR-320/mml-miR-320/cfa-miR-320	NA	NA	NA	NA	NA	NA	0
11058	hsa-miR-325/mml-miR-325	NA	NA	NA	NA	NA	NA	0
11059	hsa-miR-326/mmu-miR-326/rno-miR-326/ssc-miR-326	NA	NA	NA	NA	NA	NA	0
11060	hsa-miR-328/mmu-miR-328/rno-miR-328/cfa-miR-328	NA	NA	NA	NA	NA	NA	0
11061	hsa-miR-329/mml-miR-329	NA	NA	NA	NA	NA	NA	0
11063	hsa-miR-330-3p/mml-miR-330-3p	NA	NA	NA	NA	NA	NA	0
17895	hsa-miR-330-5p/mmu-miR-330/rno-miR-330/mml-miR-330-5p	NA	NA	NA	NA	NA	NA	0
11064	hsa-miR-331-3p/mmu-miR-331-3p/rno-miR-331/bta-miR-331/mml-miR-331-3p	NA	NA	NA	NA	NA	NA	0
17866	hsa-miR-331-5p/mmu-miR-331-5p/mml-miR-331-5p	NA	NA	NA	NA	NA	NA	0
17929	hsa-miR-335*/mmu-miR-335-3p	NA	NA	NA	NA	NA	NA	0
11065	hsa-miR-335/mmu-miR-335-5p/rno-miR-335/mml-miR-335/cfa-miR-335	NA	NA	NA	NA	NA	NA	0
17944	hsa-miR-337-5p/mml-miR-337-5p	NA	NA	NA	NA	NA	NA	0
17825	hsa-miR-338-5p/mmu-miR-338-5p/rno-miR-338*/mml-miR-338-5p	NA	NA	NA	NA	NA	NA	0
17884	hsa-miR-339-3p/rno-miR-339-3p/mml-miR-339-3p	NA	NA	NA	NA	NA	NA	0
19597	hsa-miR-339-5p/mmu-miR-339-5p/rno-miR-339-5p/mml-miR-339-5p	NA	NA	NA	NA	NA	NA	0
17906	hsa-miR-33a*/mmu-miR-33*	NA	NA	NA	NA	NA	NA	0
11062	hsa-miR-33a/mmu-miR-33/rno-miR-33/cin-miR-33/xtr-miR-33a/gga-miR-33/ptr-miR-33/mml-miR-33a/ppa-miR-33/ggo-miR-33/ppy-miR-33/mne-miR-33/ame-miR-33/cfa-miR-33	NA	NA	NA	NA	NA	NA	0
17910	hsa-miR-33b*	NA	NA	NA	NA	NA	NA	0
17294	hsa-miR-33b/mml-miR-33b	NA	NA	NA	NA	NA	NA	0
32884	hsa-miR-342-3p/mmu-miR-342-3p/rno-miR-342-3p/bta-miR-342/mml-miR-342-3p/cfa-miR-342	NA	NA	NA	NA	NA	NA	0
11070	hsa-miR-345/bta-miR-345	NA	NA	NA	NA	NA	NA	0
19018	hsa-miR-346/mml-miR-346	NA	NA	NA	NA	NA	NA	0
17922	hsa-miR-34a*	NA	NA	NA	NA	NA	NA	0
11073	hsa-miR-34b*	NA	NA	NA	NA	NA	NA	0
11074	hsa-miR-34c-5p/mmu-miR-34c/rno-miR-34c/xtr-miR-34b/gga-miR-34b/gga-miR-34c/bta-miR-34c/mml-miR-34c-5p/cfa-miR-34c	NA	NA	NA	NA	NA	NA	0
17934	hsa-miR-361-3p/mml-miR-361-3p	NA	NA	NA	NA	NA	NA	0
17893	hsa-miR-362-3p/mml-miR-362-3p	NA	NA	NA	NA	NA	NA	0
11076	hsa-miR-362-5p/mml-miR-362-5p	NA	NA	NA	NA	NA	NA	0
27544	hsa-miR-363*/rno-miR-363*/xtr-miR-363-5p	NA	NA	NA	NA	NA	NA	0
14280	hsa-miR-367/mmu-miR-367/gga-miR-367/mdo-miR-367/mml-miR-367	NA	NA	NA	NA	NA	NA	0
29529	hsa-miR-369-3p/mmu-miR-369-3p/rno-miR-369-3p/bta-miR-369-3p/mml-miR-369-3p	NA	NA	NA	NA	NA	NA	0
13145	hsa-miR-369-5p/mmu-miR-369-5p/rno-miR-369-5p/mml-miR-369-5p	NA	NA	NA	NA	NA	NA	0
11083	hsa-miR-371-3p	NA	NA	NA	NA	NA	NA	0
11084	hsa-miR-372/mml-miR-372	NA	NA	NA	NA	NA	NA	0
27545	hsa-miR-373*	NA	NA	NA	NA	NA	NA	0
11085	hsa-miR-373/mml-miR-373	NA	NA	NA	NA	NA	NA	0
29577	hsa-miR-374a*	NA	NA	NA	NA	NA	NA	0
11087	hsa-miR-374a/bta-miR-374/mml-miR-374a	NA	NA	NA	NA	NA	NA	0
14302	hsa-miR-374b/mmu-miR-374/rno-miR-374/mml-miR-374b/cfa-miR-374b	NA	NA	NA	NA	NA	NA	0
11088	hsa-miR-375/mmu-miR-375/rno-miR-375/dre-miR-375/xtr-miR-375/gga-miR-375/fru-miR-375/tni-miR-375/mdo-miR-375/mml-miR-375/ame-miR-375	NA	NA	NA	NA	NA	NA	0
11089	hsa-miR-376a/mml-miR-376a/cfa-miR-376	NA	NA	NA	NA	NA	NA	0
11090	hsa-miR-376b/mml-miR-376b	NA	NA	NA	NA	NA	NA	0
19598	hsa-miR-376c/mml-miR-376c	NA	NA	NA	NA	NA	NA	0
11091	hsa-miR-377/mmu-miR-377/rno-miR-377/mml-miR-377	NA	NA	NA	NA	NA	NA	0
11092	hsa-miR-378*/mmu-miR-378*/rno-miR-378*	NA	NA	NA	NA	NA	NA	0
29204	hsa-miR-378/mmu-miR-378/rno-miR-378/mml-miR-378/cfa-miR-378	NA	NA	NA	NA	NA	NA	0
11093	hsa-miR-379/mmu-miR-379/rno-miR-379/mml-miR-379/cfa-miR-379	NA	NA	NA	NA	NA	NA	0
27546	hsa-miR-380	NA	NA	NA	NA	NA	NA	0
28161	hsa-miR-380*/mmu-miR-380-5p/rno-miR-380/bta-miR-380-5p	NA	NA	NA	NA	NA	NA	0
14306	hsa-miR-381/mmu-miR-381/rno-miR-381/mml-miR-381	NA	NA	NA	NA	NA	NA	0
11097	hsa-miR-382/mmu-miR-382/rno-miR-382/mml-miR-382	NA	NA	NA	NA	NA	NA	0
11098	hsa-miR-383/xtr-miR-383/gga-miR-383/mdo-miR-383/mml-miR-383/cfa-miR-383	NA	NA	NA	NA	NA	NA	0
32826	hsa-miR-384/mml-miR-384	NA	NA	NA	NA	NA	NA	0
11240	hsa-miR-409-3p/mmu-miR-409-3p/rno-miR-409-3p/mml-miR-409-3p	NA	NA	NA	NA	NA	NA	0
14310	hsa-miR-409-5p/mmu-miR-409-5p/rno-miR-409-5p/mml-miR-409-5p	NA	NA	NA	NA	NA	NA	0
11102	hsa-miR-410/mmu-miR-410/rno-miR-410/mml-miR-410/cfa-miR-410	NA	NA	NA	NA	NA	NA	0
17482	hsa-miR-411/mmu-miR-411/rno-miR-411/mml-miR-411/cfa-miR-411	NA	NA	NA	NA	NA	NA	0
11103	hsa-miR-412/rno-miR-412/mml-miR-412	NA	NA	NA	NA	NA	NA	0
17474	hsa-miR-421/mmu-miR-421/mml-miR-421/cfa-miR-421	NA	NA	NA	NA	NA	NA	0
11104	hsa-miR-422a	NA	NA	NA	NA	NA	NA	0
11107	hsa-miR-424/mml-miR-424	NA	NA	NA	NA	NA	NA	0
11108	hsa-miR-425*/mmu-miR-425*/bta-miR-425-3p	NA	NA	NA	NA	NA	NA	0
17608	hsa-miR-425/mmu-miR-425/rno-miR-425/xtr-miR-425-5p/bta-miR-425-5p/mml-miR-425/cfa-miR-425	NA	NA	NA	NA	NA	NA	0
13171	hsa-miR-429/mml-miR-429	NA	NA	NA	NA	NA	NA	0
11110	hsa-miR-431/mmu-miR-431/rno-miR-431/mml-miR-431/oar-miR-431	NA	NA	NA	NA	NA	NA	0
13128	hsa-miR-432*	NA	NA	NA	NA	NA	NA	0
11111	hsa-miR-432/mml-miR-432/oar-miR-432	NA	NA	NA	NA	NA	NA	0
11112	hsa-miR-433/mmu-miR-433/rno-miR-433/mml-miR-433/cfa-miR-433	NA	NA	NA	NA	NA	NA	0
11113	hsa-miR-448/mmu-miR-448/rno-miR-448/mml-miR-448/cfa-miR-448	NA	NA	NA	NA	NA	NA	0
11114	hsa-miR-449a/mmu-miR-449a/rno-miR-449a/mdo-miR-449/mml-miR-449a/cfa-miR-449	NA	NA	NA	NA	NA	NA	0
17706	hsa-miR-449b/mml-miR-449b	NA	NA	NA	NA	NA	NA	0
18847	hsa-miR-450a/mmu-miR-450a-5p/bta-miR-450/mml-miR-450a	NA	NA	NA	NA	NA	NA	0
29379	hsa-miR-452/mml-miR-452	NA	NA	NA	NA	NA	NA	0
29421	hsa-miR-453/mml-miR-453	NA	NA	NA	NA	NA	NA	0
28520	hsa-miR-454*	NA	NA	NA	NA	NA	NA	0
17450	hsa-miR-454/dre-miR-454b/mml-miR-454	NA	NA	NA	NA	NA	NA	0
13180	hsa-miR-483-3p	NA	NA	NA	NA	NA	NA	0
11118	hsa-miR-485-3p/mmu-miR-485*/mml-miR-485-3p	NA	NA	NA	NA	NA	NA	0
11119	hsa-miR-485-5p/mmu-miR-485/rno-miR-485/mml-miR-485-5p/cfa-miR-485	NA	NA	NA	NA	NA	NA	0
32946	hsa-miR-486-5p/mmu-miR-486/mml-miR-486-5p	NA	NA	NA	NA	NA	NA	0
13183	hsa-miR-487a/bta-miR-487a/mml-miR-487a	NA	NA	NA	NA	NA	NA	0
11120	hsa-miR-488*	NA	NA	NA	NA	NA	NA	0
11121	hsa-miR-489/mml-miR-489	NA	NA	NA	NA	NA	NA	0
11122	hsa-miR-490-3p/mmu-miR-490/gga-miR-490/mml-miR-490-3p	NA	NA	NA	NA	NA	NA	0
17822	hsa-miR-490-5p/mml-miR-490-5p	NA	NA	NA	NA	NA	NA	0
11123	hsa-miR-491-5p/mmu-miR-491/mml-miR-491-5p	NA	NA	NA	NA	NA	NA	0
11125	hsa-miR-493*	NA	NA	NA	NA	NA	NA	0
14270	hsa-miR-493/rno-miR-493/mml-miR-493/cfa-miR-493	NA	NA	NA	NA	NA	NA	0
17348	hsa-miR-495/mmu-miR-495/rno-miR-495/mml-miR-495/cfa-miR-495	NA	NA	NA	NA	NA	NA	0
30253	hsa-miR-496/mmu-miR-496/mml-miR-496	NA	NA	NA	NA	NA	NA	0
11129	hsa-miR-497/mmu-miR-497/rno-miR-497/bta-miR-497/mml-miR-497/cfa-miR-497	NA	NA	NA	NA	NA	NA	0
17831	hsa-miR-499-3p/mml-miR-499-3p	NA	NA	NA	NA	NA	NA	0
17875	hsa-miR-500/mml-miR-500	NA	NA	NA	NA	NA	NA	0
11133	hsa-miR-501-5p/mmu-miR-501-5p/rno-miR-501/mml-miR-501	NA	NA	NA	NA	NA	NA	0
11134	hsa-miR-502-5p/mml-miR-502-5p	NA	NA	NA	NA	NA	NA	0
11136	hsa-miR-504/mmu-miR-504/mml-miR-504	NA	NA	NA	NA	NA	NA	0
32744	hsa-miR-505/mml-miR-505	NA	NA	NA	NA	NA	NA	0
11138	hsa-miR-506/ptr-miR-506/mml-miR-506/ssy-miR-506/pbi-miR-506	NA	NA	NA	NA	NA	NA	0
11139	hsa-miR-507/ptr-miR-507/mml-miR-507/ssy-miR-507/pbi-miR-507	NA	NA	NA	NA	NA	NA	0
11140	hsa-miR-508-3p	NA	NA	NA	NA	NA	NA	0
11141	hsa-miR-509-3p/ssy-miR-509a	NA	NA	NA	NA	NA	NA	0
27547	hsa-miR-511	NA	NA	NA	NA	NA	NA	0
11144	hsa-miR-512-3p	NA	NA	NA	NA	NA	NA	0
11147	hsa-miR-514/ptr-miR-514/mml-miR-514/ssy-miR-514/pbi-miR-514	NA	NA	NA	NA	NA	NA	0
11148	hsa-miR-515-3p	NA	NA	NA	NA	NA	NA	0
11149	hsa-miR-515-5p	NA	NA	NA	NA	NA	NA	0
11150	hsa-miR-516a-3p/hsa-miR-516b*	NA	NA	NA	NA	NA	NA	0
13130	hsa-miR-517*	NA	NA	NA	NA	NA	NA	0
11153	hsa-miR-517a/hsa-miR-517b	NA	NA	NA	NA	NA	NA	0
11154	hsa-miR-517c/mml-miR-517a/mml-miR-517b	NA	NA	NA	NA	NA	NA	0
11155	hsa-miR-518a-3p	NA	NA	NA	NA	NA	NA	0
11156	hsa-miR-518b/mml-miR-518b	NA	NA	NA	NA	NA	NA	0
11157	hsa-miR-518c	NA	NA	NA	NA	NA	NA	0
11158	hsa-miR-518d-3p	NA	NA	NA	NA	NA	NA	0
11159	hsa-miR-518e	NA	NA	NA	NA	NA	NA	0
11162	hsa-miR-519b-3p	NA	NA	NA	NA	NA	NA	0
10482	hsa-miR-519c-3p	NA	NA	NA	NA	NA	NA	0
11165	hsa-miR-520a-3p/mml-miR-520a	NA	NA	NA	NA	NA	NA	0
13133	hsa-miR-520a-5p	NA	NA	NA	NA	NA	NA	0
11166	hsa-miR-520b/hsa-miR-520c-3p/mml-miR-519a/mml-miR-520b/mml-miR-520c/mml-miR-520e	NA	NA	NA	NA	NA	NA	0
11168	hsa-miR-520d-3p	NA	NA	NA	NA	NA	NA	0
11169	hsa-miR-520e	NA	NA	NA	NA	NA	NA	0
11167	hsa-miR-520f/hsa-miR-520c-3p/mml-miR-519a/mml-miR-520c/mml-miR-520f	NA	NA	NA	NA	NA	NA	0
11170	hsa-miR-520g	NA	NA	NA	NA	NA	NA	0
13146	hsa-miR-520g/hsa-miR-520h	NA	NA	NA	NA	NA	NA	0
11171	hsa-miR-521	NA	NA	NA	NA	NA	NA	0
11173	hsa-miR-523	NA	NA	NA	NA	NA	NA	0
29305	hsa-miR-525-3p	NA	NA	NA	NA	NA	NA	0
11175	hsa-miR-525-5p/mml-miR-525	NA	NA	NA	NA	NA	NA	0
13136	hsa-miR-526b*	NA	NA	NA	NA	NA	NA	0
17624	hsa-miR-532-5p/mmu-miR-532-5p/rno-miR-532-5p/bta-miR-532/mml-miR-532-5p/cfa-miR-532	NA	NA	NA	NA	NA	NA	0
14271	hsa-miR-539/mmu-miR-539/rno-miR-539/mml-miR-539	NA	NA	NA	NA	NA	NA	0
28220	hsa-miR-541*	NA	NA	NA	NA	NA	NA	0
14272	hsa-miR-542-3p/mmu-miR-542-3p/rno-miR-542-3p/mml-miR-542-3p/cfa-miR-542	NA	NA	NA	NA	NA	NA	0
14273	hsa-miR-542-5p/mml-miR-542-5p	NA	NA	NA	NA	NA	NA	0
14292	hsa-miR-543/mmu-miR-543/rno-miR-543*/cfa-miR-543	NA	NA	NA	NA	NA	NA	0
29850	hsa-miR-544/mml-miR-544	NA	NA	NA	NA	NA	NA	0
17846	hsa-miR-545/mml-miR-545	NA	NA	NA	NA	NA	NA	0
17535	hsa-miR-548a-3p	NA	NA	NA	NA	NA	NA	0
30493	hsa-miR-548a-5p	NA	NA	NA	NA	NA	NA	0
17298	hsa-miR-548b-3p	NA	NA	NA	NA	NA	NA	0
27231	hsa-miR-548c-3p	NA	NA	NA	NA	NA	NA	0
27549	hsa-miR-548d-3p	NA	NA	NA	NA	NA	NA	0
17370	hsa-miR-549	NA	NA	NA	NA	NA	NA	0
17660	hsa-miR-550*	NA	NA	NA	NA	NA	NA	0
17272	hsa-miR-551a/mml-miR-551a	NA	NA	NA	NA	NA	NA	0
17500	hsa-miR-551b/mmu-miR-551b/rno-miR-551b/mml-miR-551b	NA	NA	NA	NA	NA	NA	0
17668	hsa-miR-552	NA	NA	NA	NA	NA	NA	0
17640	hsa-miR-554/mml-miR-554	NA	NA	NA	NA	NA	NA	0
17612	hsa-miR-555	NA	NA	NA	NA	NA	NA	0
27233	hsa-miR-556-5p	NA	NA	NA	NA	NA	NA	0
17652	hsa-miR-558/mml-miR-558	NA	NA	NA	NA	NA	NA	0
31076	hsa-miR-559	NA	NA	NA	NA	NA	NA	0
31517	hsa-miR-561	NA	NA	NA	NA	NA	NA	0
17536	hsa-miR-562/mml-miR-562	NA	NA	NA	NA	NA	NA	0
17569	hsa-miR-563	NA	NA	NA	NA	NA	NA	0
17645	hsa-miR-564	NA	NA	NA	NA	NA	NA	0
17575	hsa-miR-566	NA	NA	NA	NA	NA	NA	0
17634	hsa-miR-567	NA	NA	NA	NA	NA	NA	0
27234	hsa-miR-568/mmu-miR-568/mml-miR-568	NA	NA	NA	NA	NA	NA	0
14854	hsa-miR-569/mml-miR-569	NA	NA	NA	NA	NA	NA	0
17814	hsa-miR-570	NA	NA	NA	NA	NA	NA	0
17490	hsa-miR-571	NA	NA	NA	NA	NA	NA	0
27550	hsa-miR-572/mml-miR-572	NA	NA	NA	NA	NA	NA	0
17641	hsa-miR-573	NA	NA	NA	NA	NA	NA	0
17662	hsa-miR-574-3p/mmu-miR-574-3p/cfa-miR-574	NA	NA	NA	NA	NA	NA	0
27740	hsa-miR-574-5p/mmu-miR-574-5p	NA	NA	NA	NA	NA	NA	0
17626	hsa-miR-575	NA	NA	NA	NA	NA	NA	0
17958	hsa-miR-576-3p/mml-miR-576-3p	NA	NA	NA	NA	NA	NA	0
32790	hsa-miR-577/mml-miR-577	NA	NA	NA	NA	NA	NA	0
17302	hsa-miR-578	NA	NA	NA	NA	NA	NA	0
17459	hsa-miR-580	NA	NA	NA	NA	NA	NA	0
14962	hsa-miR-581	NA	NA	NA	NA	NA	NA	0
29328	hsa-miR-582-3p/mml-miR-582-3p	NA	NA	NA	NA	NA	NA	0
17380	hsa-miR-582-5p/mmu-miR-582-5p/mml-miR-582-5p	NA	NA	NA	NA	NA	NA	0
17546	hsa-miR-585	NA	NA	NA	NA	NA	NA	0
17572	hsa-miR-586	NA	NA	NA	NA	NA	NA	0
17594	hsa-miR-587	NA	NA	NA	NA	NA	NA	0
17630	hsa-miR-588	NA	NA	NA	NA	NA	NA	0
17570	hsa-miR-589*	NA	NA	NA	NA	NA	NA	0
21475	hsa-miR-590-3p/mmu-miR-590-3p/cfa-miR-590	NA	NA	NA	NA	NA	NA	0
31809	hsa-miR-590-5p/mmu-miR-590-5p/mml-miR-590-5p	NA	NA	NA	NA	NA	NA	0
17404	hsa-miR-591	NA	NA	NA	NA	NA	NA	0
17312	hsa-miR-592/mmu-miR-592/mml-miR-592	NA	NA	NA	NA	NA	NA	0
17564	hsa-miR-593*	NA	NA	NA	NA	NA	NA	0
17349	hsa-miR-595	NA	NA	NA	NA	NA	NA	0
17449	hsa-miR-596	NA	NA	NA	NA	NA	NA	0
17424	hsa-miR-597	NA	NA	NA	NA	NA	NA	0
17637	hsa-miR-598/mml-miR-598	NA	NA	NA	NA	NA	NA	0
30592	hsa-miR-599/mml-miR-599	NA	NA	NA	NA	NA	NA	0
17377	hsa-miR-600	NA	NA	NA	NA	NA	NA	0
17393	hsa-miR-603	NA	NA	NA	NA	NA	NA	0
17592	hsa-miR-604	NA	NA	NA	NA	NA	NA	0
17374	hsa-miR-605	NA	NA	NA	NA	NA	NA	0
29883	hsa-miR-606	NA	NA	NA	NA	NA	NA	0
32190	hsa-miR-607	NA	NA	NA	NA	NA	NA	0
17443	hsa-miR-608	NA	NA	NA	NA	NA	NA	0
17353	hsa-miR-609	NA	NA	NA	NA	NA	NA	0
17445	hsa-miR-610	NA	NA	NA	NA	NA	NA	0
17611	hsa-miR-611/mml-miR-611	NA	NA	NA	NA	NA	NA	0
27551	hsa-miR-612	NA	NA	NA	NA	NA	NA	0
17577	hsa-miR-613	NA	NA	NA	NA	NA	NA	0
27552	hsa-miR-614	NA	NA	NA	NA	NA	NA	0
17289	hsa-miR-616*	NA	NA	NA	NA	NA	NA	0
17336	hsa-miR-618/mml-miR-618	NA	NA	NA	NA	NA	NA	0
17405	hsa-miR-619	NA	NA	NA	NA	NA	NA	0
15349	hsa-miR-620	NA	NA	NA	NA	NA	NA	0
17588	hsa-miR-621	NA	NA	NA	NA	NA	NA	0
17493	hsa-miR-622	NA	NA	NA	NA	NA	NA	0
32095	hsa-miR-624	NA	NA	NA	NA	NA	NA	0
17635	hsa-miR-624*	NA	NA	NA	NA	NA	NA	0
17905	hsa-miR-625*	NA	NA	NA	NA	NA	NA	0
17351	hsa-miR-626	NA	NA	NA	NA	NA	NA	0
17625	hsa-miR-627	NA	NA	NA	NA	NA	NA	0
17471	hsa-miR-628-3p/mml-miR-628-3p	NA	NA	NA	NA	NA	NA	0
17870	hsa-miR-628-5p/mml-miR-628-5p	NA	NA	NA	NA	NA	NA	0
17961	hsa-miR-629	NA	NA	NA	NA	NA	NA	0
17566	hsa-miR-629*	NA	NA	NA	NA	NA	NA	0
17327	hsa-miR-630	NA	NA	NA	NA	NA	NA	0
17633	hsa-miR-631/mml-miR-631	NA	NA	NA	NA	NA	NA	0
17444	hsa-miR-632/mml-miR-632	NA	NA	NA	NA	NA	NA	0
32711	hsa-miR-633/mml-miR-633	NA	NA	NA	NA	NA	NA	0
17398	hsa-miR-634	NA	NA	NA	NA	NA	NA	0
17391	hsa-miR-635	NA	NA	NA	NA	NA	NA	0
27554	hsa-miR-638	NA	NA	NA	NA	NA	NA	0
27555	hsa-miR-639	NA	NA	NA	NA	NA	NA	0
17579	hsa-miR-640/mml-miR-640	NA	NA	NA	NA	NA	NA	0
17530	hsa-miR-641	NA	NA	NA	NA	NA	NA	0
17305	hsa-miR-642/mml-miR-642	NA	NA	NA	NA	NA	NA	0
17325	hsa-miR-643	NA	NA	NA	NA	NA	NA	0
17563	hsa-miR-644	NA	NA	NA	NA	NA	NA	0
17613	hsa-miR-645	NA	NA	NA	NA	NA	NA	0
17491	hsa-miR-646	NA	NA	NA	NA	NA	NA	0
17516	hsa-miR-647	NA	NA	NA	NA	NA	NA	0
17441	hsa-miR-648	NA	NA	NA	NA	NA	NA	0
15619	hsa-miR-649/mml-miR-649	NA	NA	NA	NA	NA	NA	0
17593	hsa-miR-650/mml-miR-650a	NA	NA	NA	NA	NA	NA	0
17394	hsa-miR-651	NA	NA	NA	NA	NA	NA	0
17281	hsa-miR-652/mmu-miR-652/rno-miR-652/mml-miR-652/cfa-miR-652	NA	NA	NA	NA	NA	NA	0
21498	hsa-miR-654-3p/mmu-miR-654-3p/mml-miR-654-3p	NA	NA	NA	NA	NA	NA	0
17505	hsa-miR-654-5p/mml-miR-654-5p	NA	NA	NA	NA	NA	NA	0
17286	hsa-miR-655	NA	NA	NA	NA	NA	NA	0
29736	hsa-miR-656/mml-miR-656	NA	NA	NA	NA	NA	NA	0
17460	hsa-miR-657	NA	NA	NA	NA	NA	NA	0
28046	hsa-miR-660/mml-miR-660/cfa-miR-660	NA	NA	NA	NA	NA	NA	0
17582	hsa-miR-661	NA	NA	NA	NA	NA	NA	0
17507	hsa-miR-662/mml-miR-662	NA	NA	NA	NA	NA	NA	0
17914	hsa-miR-671-3p/mmu-miR-671-3p/rno-miR-671/mml-miR-671-3p	NA	NA	NA	NA	NA	NA	0
32855	hsa-miR-675/mml-miR-675	NA	NA	NA	NA	NA	NA	0
17347	hsa-miR-708*/mmu-miR-708*/rno-miR-708*	NA	NA	NA	NA	NA	NA	0
29190	hsa-miR-708/mmu-miR-708/rno-miR-708/cfa-miR-708	NA	NA	NA	NA	NA	NA	0
11277	hsa-miR-7-1*/mmu-miR-7a*/rno-miR-7a*	NA	NA	NA	NA	NA	NA	0
27559	hsa-miR-744/mmu-miR-744	NA	NA	NA	NA	NA	NA	0
28703	hsa-miR-758/rno-miR-758	NA	NA	NA	NA	NA	NA	0
21757	hsa-miR-766	NA	NA	NA	NA	NA	NA	0
28396	hsa-miR-767-3p/mml-miR-767-3p	NA	NA	NA	NA	NA	NA	0
28009	hsa-miR-767-5p/mml-miR-767-5p	NA	NA	NA	NA	NA	NA	0
29871	hsa-miR-768-5p/mml-miR-768-5p	NA	NA	NA	NA	NA	NA	0
27804	hsa-miR-769-3p	NA	NA	NA	NA	NA	NA	0
32891	hsa-miR-769-5p	NA	NA	NA	NA	NA	NA	0
28251	hsa-miR-770-5p/mml-miR-770-5p	NA	NA	NA	NA	NA	NA	0
30442	hsa-miR-802/mmu-miR-802/mml-miR-802	NA	NA	NA	NA	NA	NA	0
17917	hsa-miR-873/mmu-miR-873/rno-miR-873	NA	NA	NA	NA	NA	NA	0
31436	hsa-miR-873/mmu-miR-873/rno-miR-873	NA	NA	NA	NA	NA	NA	0
17874	hsa-miR-874/mmu-miR-874/rno-miR-874/mml-miR-874	NA	NA	NA	NA	NA	NA	0
17817	hsa-miR-875-3p	NA	NA	NA	NA	NA	NA	0
17850	hsa-miR-875-5p/mmu-miR-875-5p/mml-miR-875-5p	NA	NA	NA	NA	NA	NA	0
28884	hsa-miR-876-3p/mml-miR-876-3p	NA	NA	NA	NA	NA	NA	0
28947	hsa-miR-876-5p/mml-miR-876-5p	NA	NA	NA	NA	NA	NA	0
30033	hsa-miR-877/mmu-miR-877/rno-miR-877/mml-miR-877	NA	NA	NA	NA	NA	NA	0
17830	hsa-miR-885-5p/mml-miR-885-5p	NA	NA	NA	NA	NA	NA	0
27692	hsa-miR-886-3p/mml-miR-886-3p	NA	NA	NA	NA	NA	NA	0
17885	hsa-miR-886-5p/mml-miR-886-5p	NA	NA	NA	NA	NA	NA	0
17873	hsa-miR-887/mml-miR-887	NA	NA	NA	NA	NA	NA	0
28889	hsa-miR-888/mml-miR-888	NA	NA	NA	NA	NA	NA	0
28047	hsa-miR-890	NA	NA	NA	NA	NA	NA	0
21501	hsa-miR-891b/mml-miR-891	NA	NA	NA	NA	NA	NA	0
11185	hsa-miR-9*/mmu-miR-9*/rno-miR-9*/dre-miR-9*/xtr-miR-9a*/xtr-miR-9*/mdo-miR-9*	NA	NA	NA	NA	NA	NA	0
7190	hsa-miR-9/mmu-miR-9/rno-miR-9/dre-miR-9/xtr-miR-9a/xtr-miR-9/dme-miR-9a/gga-miR-9/fru-miR-9/tni-miR-9/mdo-miR-9/ptr-miR-9/mml-miR-9/ggo-miR-9/mne-miR-9/dps-miR-9a/age-miR-9/ssc-miR-9-1/ssc-miR-9-2/ame-miR-9a/lla-miR-9/aga-miR-9a/bmo-miR-9/cfa-miR-9	NA	NA	NA	NA	NA	NA	0
32789	hsa-miR-92a/mmu-miR-92a/rno-miR-92a/dre-miR-92a/xtr-miR-92a/gga-miR-92/bta-miR-92/fru-miR-92/tni-miR-92/mdo-miR-92/ptr-miR-92/mml-miR-92a/ppa-miR-92/ggo-miR-92/ppy-miR-92/mne-miR-92/age-miR-92/lla-miR-92/aga-miR-92b/sla-miR-92/lca-miR-92/cfa-miR-92a	NA	NA	NA	NA	NA	NA	0
17718	hsa-miR-92b/mmu-miR-92b/rno-miR-92b/odi-miR-92a/cin-miR-92c/dre-miR-92b/xtr-miR-92b/mml-miR-92b/cfa-miR-92b	NA	NA	NA	NA	NA	NA	0
17916	hsa-miR-93*/mmu-miR-93*	NA	NA	NA	NA	NA	NA	0
17903	hsa-miR-940/mml-miR-940	NA	NA	NA	NA	NA	NA	0
11181	hsa-miR-95/ptr-miR-95/mml-miR-95/ppa-miR-95/ggo-miR-95/ppy-miR-95/ssc-miR-95/lla-miR-95/sla-miR-95	NA	NA	NA	NA	NA	NA	0
13147	hsa-miR-96/mmu-miR-96/rno-miR-96/dre-miR-96/xtr-miR-96/fru-miR-96/tni-miR-96/mdo-miR-96/ptr-miR-96/mml-miR-96/ppa-miR-96/ggo-miR-96/mne-miR-96/sla-miR-96	NA	NA	NA	NA	NA	NA	0
17852	hsa-miR-99a*	NA	NA	NA	NA	NA	NA	0
11183	hsa-miR-99a/mmu-miR-99a/rno-miR-99a/dre-miR-99/xtr-miR-99/gga-miR-99a/bta-miR-99a/ptr-miR-99a/mml-miR-99a/ppa-miR-99a/ggo-miR-99a/ppy-miR-99a/mne-miR-99a/lla-miR-99a/cfa-miR-99a	NA	NA	NA	NA	NA	NA	0
11184	hsa-miR-99b/mmu-miR-99b/rno-miR-99b/bta-miR-99b/mml-miR-99b/ssc-miR-99b/cfa-miR-99b	NA	NA	NA	NA	NA	NA	0
10979	mdo-miR-186/ptr-miR-186/ppa-miR-186/ggo-miR-186/ssc-miR-186	NA	NA	NA	NA	NA	NA	0
28819	mdo-miR-200a*	NA	NA	NA	NA	NA	NA	0
30427	mdo-miR-425	NA	NA	NA	NA	NA	NA	0
29493	mdo-miR-451	NA	NA	NA	NA	NA	NA	0
10945	miRPlus_10945/mmu-miR-139-5p/rno-miR-139-5p/bta-miR-139/mml-miR-139-5p/ppa-miR-139/ssc-miR-139/lla-miR-139	NA	NA	NA	NA	NA	NA	0
11239	miRPlus_11239/mmu-miR-383/rno-miR-383	NA	NA	NA	NA	NA	NA	0
17820	miRPlus_17820	NA	NA	NA	NA	NA	NA	0
17821	miRPlus_17821	NA	NA	NA	NA	NA	NA	0
17823	miRPlus_17823	NA	NA	NA	NA	NA	NA	0
17824	miRPlus_17824	NA	NA	NA	NA	NA	NA	0
17833	miRPlus_17833	NA	NA	NA	NA	NA	NA	0
17834	miRPlus_17834	NA	NA	NA	NA	NA	NA	0
17838	miRPlus_17838	NA	NA	NA	NA	NA	NA	0
17841	miRPlus_17841	NA	NA	NA	NA	NA	NA	0
17848	miRPlus_17848	NA	NA	NA	NA	NA	NA	0
17858	miRPlus_17858	NA	NA	NA	NA	NA	NA	0
17865	miRPlus_17865	NA	NA	NA	NA	NA	NA	0
17867	miRPlus_17867	NA	NA	NA	NA	NA	NA	0
17868	miRPlus_17868	NA	NA	NA	NA	NA	NA	0
17880	miRPlus_17880	NA	NA	NA	NA	NA	NA	0
17887	miRPlus_17887	NA	NA	NA	NA	NA	NA	0
17891	miRPlus_17891	NA	NA	NA	NA	NA	NA	0
17892	miRPlus_17892	NA	NA	NA	NA	NA	NA	0
17912	miRPlus_17912	NA	NA	NA	NA	NA	NA	0
17920	miRPlus_17920	NA	NA	NA	NA	NA	NA	0
17932	miRPlus_17932	NA	NA	NA	NA	NA	NA	0
17955	miRPlus_17955	NA	NA	NA	NA	NA	NA	0
27560	miRPlus_27560	NA	NA	NA	NA	NA	NA	0
28534	miRPlus_28534	NA	NA	NA	NA	NA	NA	0
30209	miRPlus_30209	NA	NA	NA	NA	NA	NA	0
17591	mml-miR-220a/mne-miR-220	NA	NA	NA	NA	NA	NA	0
11117	mml-miR-453	NA	NA	NA	NA	NA	NA	0
17954	mml-miR-486-3p	NA	NA	NA	NA	NA	NA	0
28257	mml-miR-493	NA	NA	NA	NA	NA	NA	0
28854	mml-miR-514	NA	NA	NA	NA	NA	NA	0
28868	mml-miR-542-5p	NA	NA	NA	NA	NA	NA	0
13712	mml-miR-544	NA	NA	NA	NA	NA	NA	0
27563	mml-miR-544	NA	NA	NA	NA	NA	NA	0
29285	mml-miR-545	NA	NA	NA	NA	NA	NA	0
17931	mml-miR-582-3p	NA	NA	NA	NA	NA	NA	0
28841	mml-miR-628-3p	NA	NA	NA	NA	NA	NA	0
17338	mml-miR-660/cfa-miR-660	NA	NA	NA	NA	NA	NA	0
17615	mmu-miR-101a/rno-miR-101a/dre-miR-101a/xtr-miR-101a/gga-miR-101/bta-miR-101/fru-miR-101a/tni-miR-101a/mdo-miR-101/ptr-miR-101/mml-miR-101/ppa-miR-101/ggo-miR-101/ppy-miR-101/mne-miR-101/age-miR-101/lla-miR-101/sla-miR-101/cfa-miR-101	NA	NA	NA	NA	NA	NA	0
19599	mmu-miR-106a	NA	NA	NA	NA	NA	NA	0
17959	mmu-miR-10a*/rno-miR-10a-3p	NA	NA	NA	NA	NA	NA	0
17475	mmu-miR-137/rno-miR-137/dre-miR-137/fru-miR-137/mml-miR-137/cfa-miR-137	NA	NA	NA	NA	NA	NA	0
17889	mmu-miR-145*	NA	NA	NA	NA	NA	NA	0
11202	mmu-miR-151-3p/rno-miR-151*	NA	NA	NA	NA	NA	NA	0
11203	mmu-miR-155	NA	NA	NA	NA	NA	NA	0
27558	mmu-miR-155	NA	NA	NA	NA	NA	NA	0
10965	mmu-miR-15a/xtr-miR-15a/ptr-miR-15a/mml-miR-15a/ppa-miR-15a/ggo-miR-15a/ppy-miR-15a/mne-miR-15a/age-miR-15a/lla-miR-15a/sla-miR-15a/lca-miR-15a	NA	NA	NA	NA	NA	NA	0
30121	mmu-miR-181b/rno-miR-181b/dre-miR-181b/xtr-miR-181b/gga-miR-181b/bta-miR-181b/fru-miR-181b/tni-miR-181b/mdo-miR-181b/ptr-miR-181b/mml-miR-181b/ppa-miR-181b/ggo-miR-181b/ppy-miR-181b/mne-miR-181b/ssc-miR-181b/lla-miR-181b	NA	NA	NA	NA	NA	NA	0
17643	mmu-miR-187/rno-miR-187/dre-miR-187/xtr-miR-187/gga-miR-187/fru-miR-187/tni-miR-187/mdo-miR-187/mml-miR-187/ppa-miR-187/ggo-miR-187/ppy-miR-187/mne-miR-187	NA	NA	NA	NA	NA	NA	0
13172	mmu-miR-192/rno-miR-192/bta-miR-192/mml-miR-192/cfa-miR-192	NA	NA	NA	NA	NA	NA	0
17729	mmu-miR-193b/gga-miR-193b	NA	NA	NA	NA	NA	NA	0
13176	mmu-miR-201	NA	NA	NA	NA	NA	NA	0
11207	mmu-miR-202-3p	NA	NA	NA	NA	NA	NA	0
14297	mmu-miR-20b*/rno-miR-20b-3p	NA	NA	NA	NA	NA	NA	0
19601	mmu-miR-211/rno-miR-211/mml-miR-211	NA	NA	NA	NA	NA	NA	0
11210	mmu-miR-215/rno-miR-215	NA	NA	NA	NA	NA	NA	0
11211	mmu-miR-217/rno-miR-217	NA	NA	NA	NA	NA	NA	0
11215	mmu-miR-292-3p/rno-miR-292-3p	NA	NA	NA	NA	NA	NA	0
27571	mmu-miR-292-5p/rno-miR-292-5p	NA	NA	NA	NA	NA	NA	0
11217	mmu-miR-293	NA	NA	NA	NA	NA	NA	0
11218	mmu-miR-294	NA	NA	NA	NA	NA	NA	0
13149	mmu-miR-295	NA	NA	NA	NA	NA	NA	0
17313	mmu-miR-297b-5p	NA	NA	NA	NA	NA	NA	0
27572	mmu-miR-298/rno-miR-298	NA	NA	NA	NA	NA	NA	0
11221	mmu-miR-300/rno-miR-300-3p	NA	NA	NA	NA	NA	NA	0
28164	mmu-miR-302a/mdo-miR-302b/mml-miR-302a	NA	NA	NA	NA	NA	NA	0
14189	mmu-miR-302b*	NA	NA	NA	NA	NA	NA	0
11043	mmu-miR-302b/gga-miR-302b/mml-miR-302b	NA	NA	NA	NA	NA	NA	0
11044	mmu-miR-302c/gga-miR-302c/mml-miR-302c	NA	NA	NA	NA	NA	NA	0
11046	mmu-miR-302d/mml-miR-302d	NA	NA	NA	NA	NA	NA	0
11225	mmu-miR-322*/rno-miR-322*	NA	NA	NA	NA	NA	NA	0
13150	mmu-miR-322/rno-miR-322	NA	NA	NA	NA	NA	NA	0
11056	mmu-miR-324-3p/rno-miR-324-3p	NA	NA	NA	NA	NA	NA	0
11226	mmu-miR-325*/rno-miR-325-5p	NA	NA	NA	NA	NA	NA	0
11227	mmu-miR-329/rno-miR-329	NA	NA	NA	NA	NA	NA	0
17938	mmu-miR-340-5p/rno-miR-340-5p/mml-miR-340	NA	NA	NA	NA	NA	NA	0
11229	mmu-miR-341/rno-miR-341	NA	NA	NA	NA	NA	NA	0
11230	mmu-miR-344	NA	NA	NA	NA	NA	NA	0
11231	mmu-miR-345-5p/rno-miR-345-5p	NA	NA	NA	NA	NA	NA	0
11232	mmu-miR-346	NA	NA	NA	NA	NA	NA	0
29153	mmu-miR-34b-5p/rno-miR-34b/bta-miR-34b	NA	NA	NA	NA	NA	NA	0
32772	mmu-miR-34c/rno-miR-34c/gga-miR-34c/mml-miR-34c-5p/cfa-miR-34c	NA	NA	NA	NA	NA	NA	0
11234	mmu-miR-350/rno-miR-350/cfa-miR-350	NA	NA	NA	NA	NA	NA	0
33121	mmu-miR-362-5p	NA	NA	NA	NA	NA	NA	0
14279	mmu-miR-362-5p/mml-miR-362-5p	NA	NA	NA	NA	NA	NA	0
11081	mmu-miR-369-3p/rno-miR-369-3p/bta-miR-369-3p/mml-miR-369-3p	NA	NA	NA	NA	NA	NA	0
28558	mmu-miR-369-5p/rno-miR-369-5p/bta-miR-369-5p/mml-miR-369-5p	NA	NA	NA	NA	NA	NA	0
13847	mmu-miR-369-5p/rno-miR-369-5p/mml-miR-369-5p	NA	NA	NA	NA	NA	NA	0
28346	mmu-miR-374*	NA	NA	NA	NA	NA	NA	0
29960	mmu-miR-374/rno-miR-374/mml-miR-374b/cfa-miR-374b	NA	NA	NA	NA	NA	NA	0
14268	mmu-miR-376a*/rno-miR-376a*	NA	NA	NA	NA	NA	NA	0
14303	mmu-miR-376a/rno-miR-376a	NA	NA	NA	NA	NA	NA	0
14305	mmu-miR-376b*/rno-miR-376b-5p	NA	NA	NA	NA	NA	NA	0
14304	mmu-miR-376b/rno-miR-376b-3p	NA	NA	NA	NA	NA	NA	0
14283	mmu-miR-376c/rno-miR-376c	NA	NA	NA	NA	NA	NA	0
30681	mmu-miR-376c/rno-miR-376c	NA	NA	NA	NA	NA	NA	0
11105	mmu-miR-378/rno-miR-378/mml-miR-378/cfa-miR-378	NA	NA	NA	NA	NA	NA	0
11238	mmu-miR-380-3p	NA	NA	NA	NA	NA	NA	0
30973	mmu-miR-384-3p/rno-miR-384-3p/cfa-miR-384	NA	NA	NA	NA	NA	NA	0
11099	mmu-miR-384-3p/rno-miR-384-3p/mml-miR-384/cfa-miR-384	NA	NA	NA	NA	NA	NA	0
11246	mmu-miR-434-3p/rno-miR-434	NA	NA	NA	NA	NA	NA	0
11247	mmu-miR-434-5p	NA	NA	NA	NA	NA	NA	0
17438	mmu-miR-449c	NA	NA	NA	NA	NA	NA	0
17835	mmu-miR-450a-5p/rno-miR-450a/bta-miR-450/mml-miR-450a/cfa-miR-450a	NA	NA	NA	NA	NA	NA	0
17548	mmu-miR-450b-3p	NA	NA	NA	NA	NA	NA	0
28769	mmu-miR-450b-5p	NA	NA	NA	NA	NA	NA	0
11249	mmu-miR-463*	NA	NA	NA	NA	NA	NA	0
11250	mmu-miR-464	NA	NA	NA	NA	NA	NA	0
23524	mmu-miR-465a-3p/mmu-miR-465b-3p/mmu-miR-465c-3p/mdv2-miR-M28	NA	NA	NA	NA	NA	NA	0
11251	mmu-miR-465a-5p	NA	NA	NA	NA	NA	NA	0
11253	mmu-miR-467a*/mmu-miR-467d*	NA	NA	NA	NA	NA	NA	0
17425	mmu-miR-467b	NA	NA	NA	NA	NA	NA	0
17597	mmu-miR-467b*	NA	NA	NA	NA	NA	NA	0
11254	mmu-miR-468	NA	NA	NA	NA	NA	NA	0
11255	mmu-miR-469	NA	NA	NA	NA	NA	NA	0
11256	mmu-miR-470	NA	NA	NA	NA	NA	NA	0
13182	mmu-miR-486/mml-miR-486-5p	NA	NA	NA	NA	NA	NA	0
17743	mmu-miR-488*	NA	NA	NA	NA	NA	NA	0
17316	mmu-miR-488/rno-miR-488	NA	NA	NA	NA	NA	NA	0
32779	mmu-miR-489	NA	NA	NA	NA	NA	NA	0
17399	mmu-miR-501-3p	NA	NA	NA	NA	NA	NA	0
28480	mmu-miR-504/mml-miR-504	NA	NA	NA	NA	NA	NA	0
17691	mmu-miR-505	NA	NA	NA	NA	NA	NA	0
14289	mmu-miR-540-3p/rno-miR-540	NA	NA	NA	NA	NA	NA	0
14290	mmu-miR-541/rno-miR-541	NA	NA	NA	NA	NA	NA	0
14315	mmu-miR-542-3p/rno-miR-542-3p/mml-miR-542-3p/cfa-miR-542	NA	NA	NA	NA	NA	NA	0
14291	mmu-miR-542-5p/rno-miR-542-5p	NA	NA	NA	NA	NA	NA	0
14293	mmu-miR-546	NA	NA	NA	NA	NA	NA	0
13784	mmu-miR-547	NA	NA	NA	NA	NA	NA	0
17503	mmu-miR-590-5p/mml-miR-590-5p	NA	NA	NA	NA	NA	NA	0
27672	mmu-miR-615-3p/mml-miR-615-3p	NA	NA	NA	NA	NA	NA	0
17388	mmu-miR-669a	NA	NA	NA	NA	NA	NA	0
17540	mmu-miR-669b	NA	NA	NA	NA	NA	NA	0
17303	mmu-miR-669c	NA	NA	NA	NA	NA	NA	0
28979	mmu-miR-670	NA	NA	NA	NA	NA	NA	0
28247	mmu-miR-671-5p/mml-miR-671-5p	NA	NA	NA	NA	NA	NA	0
33177	mmu-miR-672/rno-miR-672	NA	NA	NA	NA	NA	NA	0
28054	mmu-miR-673-5p	NA	NA	NA	NA	NA	NA	0
31053	mmu-miR-674*/rno-miR-674-3p	NA	NA	NA	NA	NA	NA	0
30768	mmu-miR-674/rno-miR-674-5p	NA	NA	NA	NA	NA	NA	0
28456	mmu-miR-675-3p	NA	NA	NA	NA	NA	NA	0
28547	mmu-miR-675-5p	NA	NA	NA	NA	NA	NA	0
33163	mmu-miR-676	NA	NA	NA	NA	NA	NA	0
28505	mmu-miR-676*	NA	NA	NA	NA	NA	NA	0
17610	mmu-miR-677	NA	NA	NA	NA	NA	NA	0
17465	mmu-miR-678	NA	NA	NA	NA	NA	NA	0
17446	mmu-miR-680	NA	NA	NA	NA	NA	NA	0
17644	mmu-miR-681	NA	NA	NA	NA	NA	NA	0
17525	mmu-miR-682	NA	NA	NA	NA	NA	NA	0
17304	mmu-miR-683	NA	NA	NA	NA	NA	NA	0
17638	mmu-miR-684	NA	NA	NA	NA	NA	NA	0
17665	mmu-miR-686	NA	NA	NA	NA	NA	NA	0
17618	mmu-miR-687	NA	NA	NA	NA	NA	NA	0
17517	mmu-miR-688	NA	NA	NA	NA	NA	NA	0
17321	mmu-miR-689	NA	NA	NA	NA	NA	NA	0
17669	mmu-miR-690	NA	NA	NA	NA	NA	NA	0
17639	mmu-miR-692	NA	NA	NA	NA	NA	NA	0
31015	mmu-miR-693-3p	NA	NA	NA	NA	NA	NA	0
17477	mmu-miR-693-5p	NA	NA	NA	NA	NA	NA	0
17513	mmu-miR-694	NA	NA	NA	NA	NA	NA	0
17422	mmu-miR-695	NA	NA	NA	NA	NA	NA	0
17434	mmu-miR-696	NA	NA	NA	NA	NA	NA	0
17378	mmu-miR-698	NA	NA	NA	NA	NA	NA	0
17362	mmu-miR-699	NA	NA	NA	NA	NA	NA	0
17621	mmu-miR-701	NA	NA	NA	NA	NA	NA	0
17560	mmu-miR-702	NA	NA	NA	NA	NA	NA	0
32707	mmu-miR-703	NA	NA	NA	NA	NA	NA	0
17528	mmu-miR-704	NA	NA	NA	NA	NA	NA	0
27574	mmu-miR-705	NA	NA	NA	NA	NA	NA	0
16528	mmu-miR-706	NA	NA	NA	NA	NA	NA	0
17590	mmu-miR-707	NA	NA	NA	NA	NA	NA	0
27575	mmu-miR-711	NA	NA	NA	NA	NA	NA	0
17458	mmu-miR-712	NA	NA	NA	NA	NA	NA	0
28640	mmu-miR-712*	NA	NA	NA	NA	NA	NA	0
17559	mmu-miR-715	NA	NA	NA	NA	NA	NA	0
17527	mmu-miR-717	NA	NA	NA	NA	NA	NA	0
17469	mmu-miR-718	NA	NA	NA	NA	NA	NA	0
17278	mmu-miR-719	NA	NA	NA	NA	NA	NA	0
16681	mmu-miR-721	NA	NA	NA	NA	NA	NA	0
28309	mmu-miR-741	NA	NA	NA	NA	NA	NA	0
25117	mmu-miR-742	NA	NA	NA	NA	NA	NA	0
25126	mmu-miR-743a	NA	NA	NA	NA	NA	NA	0
28759	mmu-miR-758/rno-miR-758/mml-miR-758	NA	NA	NA	NA	NA	NA	0
23767	mmu-miR-759	NA	NA	NA	NA	NA	NA	0
32608	mmu-miR-761	NA	NA	NA	NA	NA	NA	0
27855	mmu-miR-763	NA	NA	NA	NA	NA	NA	0
27773	mmu-miR-764-3p	NA	NA	NA	NA	NA	NA	0
29779	mmu-miR-764-5p	NA	NA	NA	NA	NA	NA	0
3980	mmu-miR-7a/rno-miR-7a/csa-miR-7/dre-miR-7a/dme-miR-7/bta-miR-7/tni-miR-7/mml-miR-7/dps-miR-7/ame-miR-7/aga-miR-7/bmo-miR-7/cfa-miR-7	NA	NA	NA	NA	NA	NA	0
32853	mmu-miR-7a/rno-miR-7a/odi-miR-7/cin-miR-7/csa-miR-7/dre-miR-7a/xtr-miR-7/dme-miR-7/gga-miR-7/bta-miR-7/tni-miR-7/mdo-miR-7/mml-miR-7/dps-miR-7/ame-miR-7/aga-miR-7/bmo-miR-7/cfa-miR-7	NA	NA	NA	NA	NA	NA	0
4390	mmu-miR-7b/rno-miR-7b/dre-miR-7b	NA	NA	NA	NA	NA	NA	0
30831	mmu-miR-804	NA	NA	NA	NA	NA	NA	0
28213	mmu-miR-805	NA	NA	NA	NA	NA	NA	0
28250	mmu-miR-872/rno-miR-872	NA	NA	NA	NA	NA	NA	0
29852	mmu-miR-9*/rno-miR-9*/dre-miR-9*/xtr-miR-9a*/xtr-miR-9*/mdo-miR-9*	NA	NA	NA	NA	NA	NA	0
4040	mmu-miR-9/rno-miR-9/dre-miR-9/xtr-miR-9a/dme-miR-9a/gga-miR-9/fru-miR-9/tni-miR-9/mdo-miR-9/ptr-miR-9/mml-miR-9/ggo-miR-9/mne-miR-9/dps-miR-9a/age-miR-9/ssc-miR-9-1/ssc-miR-9-2/ame-miR-9a/lla-miR-9/aga-miR-9a/bmo-miR-9/cfa-miR-9	NA	NA	NA	NA	NA	NA	0
11179	mmu-miR-92a/rno-miR-92a/cin-miR-92b/dre-miR-92a/xtr-miR-92a/dme-miR-92a/gga-miR-92/bta-miR-92/fru-miR-92/tni-miR-92/mdo-miR-92/ptr-miR-92/mml-miR-92a/ppa-miR-92/ggo-miR-92/ppy-miR-92/mne-miR-92/dps-miR-92a/age-miR-92/ame-miR-92a/lla-miR-92/aga-miR-92a/aga-miR-92b/sla-miR-92/lca-miR-92/cfa-miR-92a	NA	NA	NA	NA	NA	NA	0
30432	mmu-miR-92b/rno-miR-92b/dre-miR-92b/mml-miR-92b/cfa-miR-92b	NA	NA	NA	NA	NA	NA	0
17711	mne-miR-140	NA	NA	NA	NA	NA	NA	0
10170	ppa-miR-144	NA	NA	NA	NA	NA	NA	0
17410	rlcv-miR-rL1-10	NA	NA	NA	NA	NA	NA	0
17448	rlcv-miR-rL1-11	NA	NA	NA	NA	NA	NA	0
17607	rlcv-miR-rL1-12-3p	NA	NA	NA	NA	NA	NA	0
17659	rlcv-miR-rL1-12-5p	NA	NA	NA	NA	NA	NA	0
17416	rlcv-miR-rL1-14-3p	NA	NA	NA	NA	NA	NA	0
17408	rlcv-miR-rL1-14-5p	NA	NA	NA	NA	NA	NA	0
17317	rlcv-miR-rL1-15	NA	NA	NA	NA	NA	NA	0
17311	rlcv-miR-rL1-16-3p	NA	NA	NA	NA	NA	NA	0
17514	rlcv-miR-rL1-2	NA	NA	NA	NA	NA	NA	0
17523	rlcv-miR-rL1-3	NA	NA	NA	NA	NA	NA	0
17461	rlcv-miR-rL1-4-3p	NA	NA	NA	NA	NA	NA	0
17277	rlcv-miR-rL1-4-5p	NA	NA	NA	NA	NA	NA	0
17324	rlcv-miR-rL1-5-3p	NA	NA	NA	NA	NA	NA	0
17384	rlcv-miR-rL1-5-5p	NA	NA	NA	NA	NA	NA	0
17360	rlcv-miR-rL1-6-5p	NA	NA	NA	NA	NA	NA	0
17364	rlcv-miR-rL1-7	NA	NA	NA	NA	NA	NA	0
17296	rlcv-miR-rL1-8	NA	NA	NA	NA	NA	NA	0
14295	rno-miR-1*	NA	NA	NA	NA	NA	NA	0
17948	rno-miR-148b-5p	NA	NA	NA	NA	NA	NA	0
30908	rno-miR-148b-5p	NA	NA	NA	NA	NA	NA	0
11261	rno-miR-20a*	NA	NA	NA	NA	NA	NA	0
11025	rno-miR-224/ptr-miR-224/mml-miR-224/ppa-miR-224/ggo-miR-224/ppy-miR-224/mne-miR-224/ssc-miR-224	NA	NA	NA	NA	NA	NA	0
27570	rno-miR-290	NA	NA	NA	NA	NA	NA	0
11213	rno-miR-291a-3p	NA	NA	NA	NA	NA	NA	0
11262	rno-miR-297	NA	NA	NA	NA	NA	NA	0
27578	rno-miR-327	NA	NA	NA	NA	NA	NA	0
11265	rno-miR-333	NA	NA	NA	NA	NA	NA	0
11266	rno-miR-336	NA	NA	NA	NA	NA	NA	0
11066	rno-miR-337	NA	NA	NA	NA	NA	NA	0
13144	rno-miR-340-3p	NA	NA	NA	NA	NA	NA	0
11267	rno-miR-343	NA	NA	NA	NA	NA	NA	0
11268	rno-miR-344-3p	NA	NA	NA	NA	NA	NA	0
11269	rno-miR-346	NA	NA	NA	NA	NA	NA	0
11271	rno-miR-349	NA	NA	NA	NA	NA	NA	0
11233	rno-miR-34b	NA	NA	NA	NA	NA	NA	0
11273	rno-miR-352	NA	NA	NA	NA	NA	NA	0
14307	rno-miR-382*/cfa-miR-382	NA	NA	NA	NA	NA	NA	0
11274	rno-miR-421	NA	NA	NA	NA	NA	NA	0
11275	rno-miR-450a	NA	NA	NA	NA	NA	NA	0
13184	rno-miR-483	NA	NA	NA	NA	NA	NA	0
14314	rno-miR-505/mml-miR-505	NA	NA	NA	NA	NA	NA	0
14316	rno-miR-664	NA	NA	NA	NA	NA	NA	0
28532	rrv-miR-rR1-1	NA	NA	NA	NA	NA	NA	0
27814	rrv-miR-rR1-1*	NA	NA	NA	NA	NA	NA	0
28816	rrv-miR-rR1-2	NA	NA	NA	NA	NA	NA	0
28598	rrv-miR-rR1-3	NA	NA	NA	NA	NA	NA	0
27828	rrv-miR-rR1-5	NA	NA	NA	NA	NA	NA	0
28272	rrv-miR-rR1-6	NA	NA	NA	NA	NA	NA	0
29694	rrv-miR-rR1-6*	NA	NA	NA	NA	NA	NA	0
30689	rrv-miR-rR1-7-3p	NA	NA	NA	NA	NA	NA	0
28100	rrv-miR-rR1-7-5p	NA	NA	NA	NA	NA	NA	0
28055	ssc-miR-105-2	NA	NA	NA	NA	NA	NA	0
17738	ssc-miR-28	NA	NA	NA	NA	NA	NA	0
11055	ssc-miR-323	NA	NA	NA	NA	NA	NA	0
17681	ssc-miR-325	NA	NA	NA	NA	NA	NA	0
28852	ssy-miR-509a	NA	NA	NA	NA	NA	NA	0
17614	sv40-miR-S1-3p	NA	NA	NA	NA	NA	NA	0
17331	tni-miR-137	NA	NA	NA	NA	NA	NA	0
17580	tni-miR-204b	NA	NA	NA	NA	NA	NA	0
17542	tni-miR-458	NA	NA	NA	NA	NA	NA	0
16933	xtr-miR-146	NA	NA	NA	NA	NA	NA	0
17293	xtr-miR-15b	NA	NA	NA	NA	NA	NA	0
28306	xtr-miR-18b/mml-miR-18b/xla-miR-18	NA	NA	NA	NA	NA	NA	0
17432	xtr-miR-196b	NA	NA	NA	NA	NA	NA	0
17285	xtr-miR-202*	NA	NA	NA	NA	NA	NA	0
17679	xtr-miR-208	NA	NA	NA	NA	NA	NA	0
17601	xtr-miR-20a*	NA	NA	NA	NA	NA	NA	0
17584	xtr-miR-215	NA	NA	NA	NA	NA	NA	0
17307	xtr-miR-29c*	NA	NA	NA	NA	NA	NA	0
17435	xtr-miR-302	NA	NA	NA	NA	NA	NA	0
17731	xtr-miR-30a-3p	NA	NA	NA	NA	NA	NA	0
17677	xtr-miR-33b	NA	NA	NA	NA	NA	NA	0
17684	xtr-miR-367	NA	NA	NA	NA	NA	NA	0
17553	xtr-miR-427/xla-miR-427	NA	NA	NA	NA	NA	NA	0
17323	xtr-miR-428/xla-miR-428	NA	NA	NA	NA	NA	NA	0
17417	xtr-miR-449	NA	NA	NA	NA	NA	NA	0
17737	xtr-miR-9b	NA	NA	NA	NA	NA	NA	0
17333	xtr-miR-9b*	NA	NA	NA	NA	NA	NA	0
1100	ath-miR158a	NA	NA	NA	NA	NA	NA	Arabidopsis
13397	ath-miR158b	NA	NA	NA	NA	NA	NA
13364	ath-miR159b	NA	NA	NA	NA	NA	NA
13398	ath-miR159c	NA	NA	NA	NA	NA	NA
13352	ath-miR161	NA	NA	NA	NA	NA	NA
13354	ath-miR163	NA	NA	NA	NA	NA	NA
13192	ath-miR164c	NA	NA	NA	NA	NA	NA
13355	ath-miR165a/ath-miR165b	NA	NA	NA	NA	NA	NA
13367	ath-miR169g*	NA	NA	NA	NA	NA	NA
13359	ath-miR170	NA	NA	NA	NA	NA	NA
13362	ath-miR172b*	NA	NA	NA	NA	NA	NA
13363	ath-miR173	NA	NA	NA	NA	NA	NA
13326	ath-miR391	0.171023	0.206421	0.379326	-0.140756	-0.188958	-0.271081
28606	ath-miR393a/ath-miR393b/vvi-miR393b/vvi-miR393a	NA	NA	NA	NA	NA	NA
13373	ath-miR395b/ath-miR395c/ath-miR395f	0.312891	0.320683	0.617175	-0.253498	-0.26854	-0.445717
1490	ath-miR397b	NA	NA	NA	NA	NA	NA
29177	ath-miR398b/ath-miR398c	NA	NA	NA	NA	NA	NA
13189	ath-miR399a/mtr-miR399c	NA	NA	NA	NA	NA	NA
13379	ath-miR399e	NA	NA	NA	NA	NA	NA
30558	ath-miR400	NA	NA	NA	NA	NA	NA
13388	ath-miR401	NA	NA	NA	NA	NA	NA
13389	ath-miR402	NA	NA	NA	NA	NA	NA
13391	ath-miR404	NA	NA	NA	NA	NA	NA
13392	ath-miR405a/ath-miR405b/ath-miR405d	NA	NA	NA	NA	NA	NA
13393	ath-miR406	NA	NA	NA	NA	NA	NA
29833	ath-miR407	NA	NA	NA	NA	NA	NA
13414	ath-miR413	NA	NA	NA	NA	NA	NA
13415	ath-miR414	NA	NA	NA	NA	NA	NA
13416	ath-miR415	NA	NA	NA	NA	NA	NA
13417	ath-miR416	NA	NA	NA	NA	NA	NA
13418	ath-miR417	NA	NA	NA	NA	NA	NA
13419	ath-miR418	NA	NA	NA	NA	NA	NA
13420	ath-miR419	NA	NA	NA	NA	NA	NA
13421	ath-miR420	NA	NA	NA	NA	NA	NA
13430	ath-miR426	NA	NA	NA	NA	NA	NA
13472	ath-miR447a/ath-miR447b	0.413664	0.330641	0.638919	-0.170257	-0.10348	-0.369146
13473	ath-miR447c	0.360255	0.41285	0.581642	-0.0877648	-0.0464861	-0.313625
29327	ath-miR472	NA	NA	NA	NA	NA	NA
28568	ath-miR771	NA	NA	NA	NA	NA	NA
28444	ath-miR773	NA	NA	NA	NA	NA	NA
24127	ath-miR774	NA	NA	NA	NA	NA	NA
24136	ath-miR775	-0.438673	-0.377086	-0.630628	0.0470175	0.193193	0.0539815
29564	ath-miR776	NA	NA	NA	NA	NA	NA
27676	ath-miR777	NA	NA	NA	NA	NA	NA
24163	ath-miR778	NA	NA	NA	NA	NA	NA
27291	ath-miR779.1	NA	NA	NA	NA	NA	NA
27953	ath-miR779.2	NA	NA	NA	NA	NA	NA
29837	ath-miR780.1	NA	NA	NA	NA	NA	NA
24199	ath-miR780.2	NA	NA	NA	NA	NA	NA
30731	ath-miR781	NA	NA	NA	NA	NA	NA
24217	ath-miR782	NA	NA	NA	NA	NA	NA
24226	ath-miR783	NA	NA	NA	NA	NA	NA
28014	ath-miR822	NA	NA	NA	NA	NA	NA
28001	ath-miR823	NA	NA	NA	NA	NA	NA
25845	ath-miR824/bna-miR824/bol-miR824/bra-miR824	NA	NA	-0.137352	-0.0860434	NA	NA
25521	ath-miR825	NA	NA	NA	NA	NA	NA
28098	ath-miR826	NA	NA	NA	NA	NA	NA
27968	ath-miR827	NA	NA	NA	NA	NA	NA
28929	ath-miR828	NA	NA	NA	NA	NA	NA
25557	ath-miR829.1	NA	NA	NA	NA	NA	NA
27303	ath-miR829.2	NA	NA	NA	NA	NA	NA
29962	ath-miR830	-0.0470487	-0.149955	0.048162	-0.248972	-0.358299	NA
27650	ath-miR830*	NA	NA	NA	NA	NA	NA
25593	ath-miR831	NA	NA	NA	NA	NA	NA
25611	ath-miR832-3p	NA	NA	NA	NA	NA	NA
31066	ath-miR832-5p	NA	NA	NA	NA	NA	NA
25629	ath-miR833-3p	NA	NA	NA	NA	NA	NA
27833	ath-miR833-5p	NA	NA	NA	NA	NA	NA
29437	ath-miR834	NA	NA	NA	NA	NA	NA
25656	ath-miR835-3p	0.0916644	-0.00589934	0.234466	-0.233617	-0.242405	NA
30293	ath-miR835-5p	NA	NA	NA	NA	NA	NA
27821	ath-miR836	NA	NA	NA	NA	NA	NA
30119	ath-miR837-3p	-0.997028	-1.03528	-0.987169	-0.485576	NA	NA
28876	ath-miR837-5p	NA	NA	NA	NA	NA	NA
28962	ath-miR838	NA	NA	NA	NA	NA	NA
27318	ath-miR839	NA	NA	NA	NA	NA	NA
28704	ath-miR840	NA	NA	NA	NA	NA	NA
28986	ath-miR841	NA	NA	NA	NA	NA	NA
25728	ath-miR842	NA	NA	NA	NA	NA	NA
25737	ath-miR843	NA	NA	NA	NA	NA	NA
32743	ath-miR844	NA	NA	NA	NA	NA	NA
29511	ath-miR844*	NA	NA	NA	NA	NA	NA
28148	ath-miR845a	NA	NA	NA	NA	NA	NA
26160	ath-miR845b	NA	NA	NA	NA	NA	NA
29056	ath-miR846	NA	NA	NA	NA	NA	NA
25854	ath-miR847	NA	NA	NA	NA	NA	NA
30756	ath-miR848	NA	NA	NA	NA	NA	NA
30747	ath-miR849	NA	NA	NA	NA	NA	NA
28393	ath-miR850	NA	NA	NA	NA	NA	NA
28686	ath-miR851-3p	0.0521754	0.040016	0.283086	-0.295982	-0.330645	-0.440855
28489	ath-miR851-5p	NA	NA	NA	NA	NA	NA
28106	ath-miR852	NA	NA	NA	NA	NA	NA
25836	ath-miR853	NA	NA	NA	NA	NA	NA
27335	ath-miR854a/ath-miR854b/ath-miR854c/ath-miR854d	0.773465	0.871407	1.14354	-0.310405	-0.32562	-0.591112
28992	ath-miR855	NA	NA	NA	NA	NA	NA
28581	ath-miR856	NA	NA	NA	NA	NA	NA
29862	ath-miR857	0.142681	0.107972	0.13824	0.134883	0.120055	-0.0325299
27693	ath-miR858	NA	NA	NA	NA	NA	NA
27340	ath-miR859	NA	NA	NA	NA	NA	NA
29863	ath-miR860	NA	NA	NA	NA	NA	NA
28684	ath-miR861-3p	NA	NA	NA	NA	NA	NA
23389	ath-miR861-3p/cel-miR-252	NA	NA	NA	NA	NA	NA
29001	ath-miR861-5p	NA	NA	NA	NA	NA	NA
28382	ath-miR862-3p	NA	NA	NA	NA	NA	NA
26070	ath-miR862-5p	NA	NA	NA	NA	NA	NA
28017	ath-miR863-3p	NA	NA	-0.097406	0.0324414	NA	NA
29146	ath-miR863-5p	NA	NA	NA	NA	NA	NA
30207	ath-miR864-3p	NA	NA	NA	NA	NA	NA
29015	ath-miR864-5p	NA	NA	NA	NA	NA	NA
27350	ath-miR865-3p	NA	NA	NA	NA	NA	NA
30147	ath-miR865-5p	NA	NA	NA	NA	NA	NA
26151	ath-miR866-3p	NA	NA	NA	NA	NA	NA
26142	ath-miR866-5p	NA	NA	NA	NA	NA	NA
31059	ath-miR867	NA	NA	NA	NA	NA	NA
26178	ath-miR868	NA	NA	NA	NA	NA	NA
28038	ath-miR869.1	NA	NA	NA	NA	NA	NA
28673	ath-miR869.2	NA	NA	NA	NA	NA	NA
28488	ath-miR870	NA	NA	NA	NA	NA	NA
28638	cre-miR906-3p	NA	NA	NA	NA	NA	NA	Green algae
28898	cre-miR906-5p	0.106705	-0.0778661	0.110332	-0.256882	-0.30003	NA
28092	cre-miR907	0.187236	-0.00500873	-0.0120978	0.0673961	0.0807028	0.101435
28486	cre-miR908.2	NA	NA	NA	NA	NA	NA
28163	cre-miR909.2	NA	NA	NA	NA	NA	NA
26555	cre-miR909.3	NA	NA	NA	NA	NA	NA
30256	cre-miR910	NA	NA	-0.425743	-0.243521	NA	NA
28618	cre-miR911	NA	NA	NA	NA	NA	NA
28940	cre-miR912	NA	NA	NA	NA	NA	NA
29003	cre-miR913*	NA	NA	NA	NA	NA	NA
28494	cre-miR914	NA	NA	-0.663236	-0.420642	NA	NA
26609	cre-miR915	NA	NA	NA	NA	NA	NA
30440	cre-miR916	NA	NA	NA	NA	NA	NA
28387	cre-miR917	NA	NA	NA	NA	NA	NA
26492	cre-miR918	NA	NA	NA	NA	NA	NA
28561	cre-miR919.2	-0.0156963	-0.0214126	0.239878	-0.40581	-0.458006	-0.569907
1310	ghb-miR169a/osa-miR169h/osa-miR169i/osa-miR169j/osa-miR169k/osa-miR169l/osa-miR169m/ptc-miR169i/ptc-miR169j/ptc-miR169k/ptc-miR169l/ptc-miR169m/ath-miR169h/ath-miR169i/ath-miR169j/ath-miR169k/ath-miR169l/ath-miR169m/ath-miR169n/vvi-miR169e/zma-miR169i/zma-miR169k/zma-miR169j/sbi-miR169e/sbi-miR169f/sbi-miR169g/sbi-miR169h/bna-miR169g/bna-miR169h/bna-miR169i/bna-miR169j/bna-miR169k/bna-miR169l	NA	NA	NA	NA	NA	NA	cotton
13348	ghr-miR156a/ghr-miR156b/ghr-miR156d/ppt-miR156a/ppt-miR156c/ppt-miR156b/osa-miR156a/osa-miR156b/osa-miR156c/osa-miR156d/osa-miR156e/osa-miR156f/osa-miR156g/osa-miR156h/osa-miR156i/osa-miR156j/ptc-miR156a/ptc-miR156b/ptc-miR156c/ptc-miR156d/ptc-miR156e/ptc-miR156f/ath-miR156a/ath-miR156b/ath-miR156c/ath-miR156d/ath-miR156e/ath-miR156f/vvi-miR156b/vvi-miR156c/vvi-miR156d/zma-miR156d/zma-miR156f/zma…	-0.281113	-0.273931	0.129804	0.0567226	-0.531017	-0.613451	cotton
13432	ghr-miR162a/osa-miR162a/ptc-miR162a/ptc-miR162b/ptc-miR162c/ath-miR162a/ath-miR162b/vvi-miR162/zma-miR162/mtr-miR162/cpa-miR162a	NA	NA	NA	NA	NA	NA
32815	ghr-miR166b/ppt-miR166b/ppt-miR166a/ppt-miR166c/ppt-miR166d/ppt-miR166e/ppt-miR166f/ppt-miR166g/ppt-miR166h/ppt-miR166i/osa-miR166a/osa-miR166b/osa-miR166c/osa-miR166d/osa-miR166f/osa-miR166n/ptc-miR166a/ptc-miR166b/ptc-miR166c/ptc-miR166d/ptc-miR166e/ptc-miR166f/ptc-miR166g/ptc-miR166h/ptc-miR166i/ptc-miR166j/ptc-miR166k/ptc-miR166l/ptc-miR166m/ath-miR166a/ath-miR166b/ath-miR166c/ath-miR166d/ath…	NA	NA	NA	NA	NA	NA
13435	ghr-miR166b/ppt-miR166b/ppt-miR166a/ppt-miR166c/ppt-miR166d/ppt-miR166e/ppt-miR166f/ppt-miR166g/ppt-miR166h/ppt-miR166i/ppt-miR166j/ppt-miR166k/ppt-miR166l/osa-miR166a/osa-miR166b/osa-miR166c/osa-miR166d/osa-miR166e/osa-miR166f/osa-miR166m/osa-miR166n/ptc-miR166a/ptc-miR166b/ptc-miR166c/ptc-miR166d/ptc-miR166e/ptc-miR166f/ptc-miR166g/ptc-miR166h/ptc-miR166i/ptc-miR166j/ptc-miR166k/ptc-miR166l/ptc…	NA	NA	NA	NA	NA	NA
13370	ghr-miR390a/ghr-miR390b/ghr-miR390c/ppt-miR390a/ppt-miR390b/osa-miR390/ptc-miR390a/ptc-miR390b/ptc-miR390c/ptc-miR390d/ath-miR390a/ath-miR390b/vvi-miR390/bna-miR390a/bna-miR390b/bna-miR390c	0.511533	0.418519	0.713462	-0.179514	-0.28609	-0.299618
28571	ghr-miR390a/ghr-miR390b/ghr-miR390c/ppt-miR390a/ppt-miR390b/ppt-miR390c/osa-miR390/ptc-miR390a/ptc-miR390b/ptc-miR390c/ptc-miR390d/ath-miR390a/ath-miR390b/vvi-miR390/bna-miR390a/bna-miR390b/bna-miR390c	0.576565	0.529091	0.857127	-0.234071	-0.335899	-0.437153
13374	ghr-miR396a/ghr-miR396b/osa-miR396a/osa-miR396b/ptc-miR396a/ptc-miR396b/ath-miR396a/vvi-miR396d/vvi-miR396c/zma-miR396b/zma-miR396a/sbi-miR396b/sbi-miR396a/gma-miR396a/sof-miR396	NA	NA	NA	NA	NA	NA
13204	gma-miR319c	NA	NA	NA	NA	NA	NA	soy bean
1090	gra-miR157a/gra-miR157b/ptc-miR156g/ptc-miR156h/ptc-miR156i/ptc-miR156j/ath-miR157a/ath-miR157b/ath-miR157c/ath-miR157d/vvi-miR156f/vvi-miR156g/vvi-miR156i/smo-miR156b/bna-miR156b/bna-miR156c/gma-miR156d/gma-miR156e/gma-miR156c	NA	NA	NA	NA	NA	NA	cotton
13349	gra-miR157a/gra-miR157b/ptc-miR156g/ptc-miR156h/ptc-miR156i/ptc-miR156j/ath-miR157a/ath-miR157b/ath-miR157c/vvi-miR156f/vvi-miR156g/bna-miR156b/bna-miR156c/gma-miR156d/gma-miR156e/gma-miR156c	NA	NA	NA	NA	NA	NA
8914	mtr-miR171	NA	NA	NA	NA	NA	NA	burclover
13198	mtr-miR395b	0.0555062	0.0433078	0.471985	0.363026	-0.565476	-0.738482
28471	mtr-miR395g	-0.0272936	-0.0190933	0.352009	-0.0108665	-0.443752	-0.688884
27705	mtr-miR395h	0.108043	0.194104	0.732874	0.0322979	-0.354143	-0.571469
28475	mtr-miR395p	0.137064	0.182281	0.469222	0.0258337	-0.254046	-0.553768
32817	mtr-miR399d	NA	NA	NA	NA	NA	NA
13503	odi-miR-281/dme-miR-281/dps-miR-281/aga-miR-281	NA	NA	NA	NA	NA	NA	Tunicate model
13443	osa-miR156k/zma-miR156j/sbi-miR156d/mtr-miR156/gma-miR156b	0.230625	0.367851	0.407645	-0.0912543	-0.143602	-0.31265	Rice
13400	osa-miR156l	0.0146909	0.0529555	0.248141	-0.143357	-0.198448	-0.266333
13460	osa-miR159a/osa-miR159b/zma-miR159a/zma-miR159b/sbi-miR159/tae-miR159a/tae-miR159b/sof-miR159a/sof-miR159b/sof-miR159d	0.479563	NA	0.286578	NA	NA	NA
13401	osa-miR159c	NA	NA	NA	NA	NA	NA
13402	osa-miR159d	NA	NA	NA	NA	NA	NA
13403	osa-miR159e	NA	NA	NA	NA	NA	NA
13404	osa-miR159f	NA	NA	NA	NA	NA	NA
13468	osa-miR160e/zma-miR160f	NA	NA	NA	NA	NA	NA
13405	osa-miR160f/ptc-miR160e/ptc-miR160f/vvi-miR160a/vvi-miR160b/vvi-miR160e	NA	NA	NA	NA	NA	NA
13406	osa-miR162b	NA	NA	NA	NA	NA	NA
13185	osa-miR164a/osa-miR164b/osa-miR164f/ptc-miR164a/ptc-miR164b/ptc-miR164c/ptc-miR164d/ptc-miR164e/ath-miR164a/ath-miR164b/vvi-miR164a/vvi-miR164c/vvi-miR164d/zma-miR164a/zma-miR164d/zma-miR164b/zma-miR164c/sbi-miR164/bna-miR164/tae-miR164	NA	NA	NA	NA	NA	NA
13407	osa-miR164c	0.164024	0.195349	0.283717	-0.0334931	-0.0263145	-0.188352
13444	osa-miR164d/sbi-miR164b	NA	NA	NA	NA	NA	NA
13408	osa-miR164e	1.23766	0.607507	0.640666	-0.417649	-0.51516	-0.692659
28631	osa-miR166e	NA	NA	NA	NA	NA	NA
13197	osa-miR166g/osa-miR166h/vvi-miR166b/zma-miR166l/zma-miR166m/sbi-miR166f	NA	NA	NA	NA	NA	NA
13412	osa-miR166j/osa-miR166i	NA	NA	NA	NA	NA	NA
13445	osa-miR166k/osa-miR166l/zma-miR166k/zma-miR166j/sbi-miR166e/sbi-miR166g	NA	NA	NA	NA	NA	NA
27941	osa-miR166m	NA	NA	NA	NA	NA	NA
13186	osa-miR167a/osa-miR167b/osa-miR167c/ptc-miR167a/ptc-miR167b/ptc-miR167c/ptc-miR167d/ath-miR167a/ath-miR167b/vvi-miR167b/vvi-miR167d/vvi-miR167e/zma-miR167a/zma-miR167b/zma-miR167d/zma-miR167c/sbi-miR167a/sbi-miR167b/bna-miR167a/bna-miR167b/bna-miR167c/tae-miR167/gma-miR167a/gma-miR167b	NA	NA	NA	NA	NA	NA
13200	osa-miR167d/osa-miR167e/osa-miR167f/osa-miR167g/osa-miR167h/osa-miR167i/osa-miR167j/ptc-miR167e/ath-miR167d/vvi-miR167a/zma-miR167e/zma-miR167f/zma-miR167g/zma-miR167h/zma-miR167i/sbi-miR167d/sbi-miR167f/sbi-miR167g/sbi-miR167e/sbi-miR167c/sof-miR167a/sof-miR167b	NA	NA	NA	NA	NA	NA
13462	osa-miR168a/zma-miR168a/zma-miR168b/sbi-miR168/sof-miR168a	NA	NA	NA	NA	NA	NA
13409	osa-miR168b	NA	NA	NA	NA	NA	NA
13358	osa-miR169a/ptc-miR169a/ptc-miR169b/ptc-miR169c/ath-miR169a/vvi-miR169f/vvi-miR169g/zma-miR169a/zma-miR169b/sbi-miR169a/bna-miR169a/bna-miR169b/mtr-miR169a/mtr-miR169b	NA	NA	NA	NA	NA	NA
13475	osa-miR169b/osa-miR169c/osa-miR169e/ptc-miR169d/ptc-miR169e/ptc-miR169f/ptc-miR169g/ptc-miR169h/ath-miR169b/ath-miR169c/vvi-miR169a/vvi-miR169c/vvi-miR169j/vvi-miR169k/vvi-miR169m/vvi-miR169p/vvi-miR169s/vvi-miR169n/vvi-miR169q/vvi-miR169w/zma-miR169c/sbi-miR169b/gma-miR169	NA	NA	NA	NA	NA	NA
32812	osa-miR169b/osa-miR169c/ptc-miR169d/ptc-miR169e/ptc-miR169f/ptc-miR169g/ptc-miR169h/ath-miR169b/ath-miR169c/vvi-miR169a/vvi-miR169c/vvi-miR169j/vvi-miR169k/vvi-miR169s/vvi-miR169w/zma-miR169c/sbi-miR169b/gma-miR169	NA	NA	NA	NA	NA	NA
13193	osa-miR169d/vvi-miR169v	NA	NA	NA	NA	NA	NA
30035	osa-miR169e	NA	NA	NA	NA	NA	NA
13446	osa-miR169f/osa-miR169g/ptc-miR169r/vvi-miR169x/zma-miR169f/zma-miR169g/zma-miR169h/sbi-miR169c/sbi-miR169d/bna-miR169c/bna-miR169d/bna-miR169e/bna-miR169f	NA	NA	NA	NA	NA	NA
13195	osa-miR169n/osa-miR169o/sbi-miR169i	NA	NA	NA	NA	NA	NA
13410	osa-miR169p	NA	NA	NA	NA	NA	NA
13411	osa-miR169q	NA	NA	NA	NA	NA	NA
27980	osa-miR171a/ath-miR171a/vvi-miR171e/zma-miR171a/bna-miR171/bna-miR171f/bna-miR171g	NA	NA	NA	NA	NA	NA
13433	osa-miR171a/ptc-miR171c/ptc-miR171d/ptc-miR171k/ath-miR171a/vvi-miR171e/zma-miR171a/bna-miR171/bna-miR171f/bna-miR171g	NA	NA	NA	NA	NA	NA
13196	osa-miR171b/osa-miR171c/osa-miR171d/osa-miR171e/osa-miR171f/ptc-miR171e/ptc-miR171f/ptc-miR171g/ptc-miR171h/ptc-miR171i/zma-miR171d/zma-miR171j/zma-miR171e/zma-miR171i/sbi-miR171b/sbi-miR171d/sbi-miR171a/tae-miR171	NA	NA	NA	NA	NA	NA
13447	osa-miR171g/zma-miR171g/sbi-miR171c	-0.324441	-0.325575	-0.306311	-0.215202	-0.168795	-0.445483
13449	osa-miR171h/zma-miR171k/zma-miR171h/sbi-miR171e	-0.0969424	0.00500553	0.32193	-0.085632	-0.112272	NA
13194	osa-miR171i	NA	NA	NA	NA	NA	NA
13437	osa-miR172a/osa-miR172d/ptc-miR172a/ptc-miR172b/ptc-miR172c/ptc-miR172f/ath-miR172a/ath-miR172b/ath-miR172c/ath-miR172d/vvi-miR172d/zma-miR172a/zma-miR172d/zma-miR172b/zma-miR172c/sbi-miR172c/sbi-miR172a/sbi-miR172d/gma-miR172a/gma-miR172b	NA	NA	NA	NA	NA	NA
29138	osa-miR172a/osa-miR172d/ptc-miR172a/ptc-miR172b/ptc-miR172c/ptc-miR172f/ath-miR172a/ath-miR172b/vvi-miR172d/gma-miR172a/gma-miR172b	NA	NA	NA	NA	NA	NA
1380	osa-miR172b/ptc-miR172d/ptc-miR172e/ath-miR172e/zma-miR172e	NA	NA	NA	NA	NA	NA
13436	osa-miR172b/ptc-miR172d/ptc-miR172e/ptc-miR172g/ptc-miR172h/ath-miR172e/vvi-miR172c/zma-miR172e/sbi-miR172b	NA	NA	NA	NA	NA	NA
13448	osa-miR172c/sbi-miR172e	NA	NA	NA	NA	NA	NA
13450	osa-miR319a/osa-miR319b/zma-miR319a/zma-miR319c/zma-miR319b/zma-miR319d/sbi-miR319	0.0470882	-0.0442325	0.172964	-0.106811	-0.140914	-0.244478
13476	osa-miR393/osa-miR393b/ptc-miR393a/ptc-miR393b/ptc-miR393c/ptc-miR393d/ath-miR393a/ath-miR393b/vvi-miR393b/vvi-miR393a/zma-miR393/sbi-miR393/bna-miR393/mtr-miR393	NA	NA	NA	NA	NA	NA
27885	osa-miR393b/zma-miR393	NA	NA	NA	NA	NA	NA
13371	osa-miR394/ptc-miR394a/ptc-miR394b/ath-miR394a/ath-miR394b/vvi-miR394a/vvi-miR394b/vvi-miR394c/zma-miR394a/zma-miR394b/sbi-miR394a/sbi-miR394b	NA	NA	NA	NA	NA	NA
13382	osa-miR395a	0.0951821	0.152658	0.519482	-0.252186	-0.41564	-0.545701
13438	osa-miR395b/osa-miR395d/osa-miR395e/osa-miR395g/osa-miR395h/osa-miR395i/osa-miR395j/osa-miR395k/osa-miR395l/osa-miR395s/osa-miR395m/osa-miR395n/osa-miR395p/osa-miR395q/osa-miR395r/zma-miR395b/zma-miR395a/sbi-miR395b/sbi-miR395a/sbi-miR395c/sbi-miR395d/sbi-miR395e	0.0729308	0.116829	0.603081	0.00602866	-0.426753	-0.489601
7590	osa-miR395c/zma-miR395c	NA	NA	NA	NA	NA	NA
28470	osa-miR395f	-0.0772994	-0.0468475	0.322225	-0.00301366	-0.545207	-0.764545
18981	osa-miR395o	NA	NA	NA	NA	NA	NA
13381	osa-miR395t	NA	NA	NA	NA	NA	NA
13384	osa-miR395u	0.31475	NA	0.450146	-0.0325264	NA	NA
28476	osa-miR395v	-1.24861	NA	NA	0.251787	NA	NA
28443	osa-miR395w	0.106442	0.220934	0.466779	-0.0680835	-0.246983	-0.47732
13187	osa-miR396c/ptc-miR396c/ptc-miR396d/ptc-miR396e/ath-miR396b/sbi-miR396c/bna-miR396a/pta-miR396/gma-miR396b	NA	NA	NA	NA	NA	NA
13456	osa-miR396d/osa-miR396e	NA	NA	NA	NA	NA	NA
13188	osa-miR397a/ptc-miR397a/ath-miR397a/vvi-miR397a/vvi-miR397b/bna-miR397a/bna-miR397b	NA	NA	NA	NA	NA	NA
13385	osa-miR397b	NA	NA	NA	NA	NA	NA
13376	osa-miR398a/ptc-miR398a/ath-miR398a/ath-miR398b/ath-miR398c/vvi-miR398a/gma-miR398a/gma-miR398b	NA	NA	NA	NA	NA	NA
29544	osa-miR398a/ptc-miR398a/ath-miR398a/vvi-miR398a/gma-miR398a/gma-miR398b	NA	NA	NA	NA	NA	NA
13386	osa-miR398b/ptc-miR398b/ptc-miR398c/vvi-miR398b/vvi-miR398c	NA	NA	NA	NA	NA	NA
13439	osa-miR399a/osa-miR399b/osa-miR399c/ptc-miR399f/ptc-miR399g/vvi-miR399a/vvi-miR399h/zma-miR399a/zma-miR399c/sbi-miR399a/sbi-miR399c/sbi-miR399h/tae-miR399	NA	NA	NA	NA	NA	NA
13377	osa-miR399d/ath-miR399b/ath-miR399c/vvi-miR399b/vvi-miR399c/vvi-miR399i/zma-miR399e/sbi-miR399d/sbi-miR399i	NA	NA	NA	NA	NA	NA
13440	osa-miR399e/osa-miR399f/osa-miR399g/sbi-miR399e/sbi-miR399f/mtr-miR399a/mtr-miR399e	NA	NA	NA	NA	NA	NA
13387	osa-miR399h	NA	NA	NA	NA	NA	NA
13441	osa-miR399i/zma-miR399b/zma-miR399d/sbi-miR399b/mtr-miR399b/mtr-miR399d	0.15907	0.0677235	0.0692511	0.00872039	-0.0293908	-0.16168
29982	osa-miR399i/zma-miR399d/sbi-miR399b/mtr-miR399b	NA	NA	NA	NA	NA	NA
13190	osa-miR399j/ptc-miR399i	NA	NA	NA	NA	NA	NA
13442	osa-miR399k/zma-miR399f/sbi-miR399g	NA	NA	NA	NA	NA	NA
13202	osa-miR408/zma-miR408/tae-miR408/sof-miR408a/sof-miR408b/sof-miR408c/sof-miR408d	NA	NA	NA	NA	NA	NA
13422	osa-miR413	NA	NA	NA	NA	NA	NA
13423	osa-miR414	NA	NA	NA	NA	NA	NA
13424	osa-miR415	-0.0876058	-0.10616	0.0747493	-0.203999	NA	NA
13425	osa-miR416	NA	NA	NA	NA	NA	NA
13426	osa-miR417	NA	NA	NA	NA	NA	NA
13427	osa-miR418	NA	NA	NA	NA	NA	NA
13428	osa-miR419	NA	NA	NA	NA	NA	NA
29903	osa-miR420	NA	NA	NA	NA	NA	NA
13429	osa-miR420	NA	NA	NA	NA	NA	NA
13431	osa-miR426	NA	NA	NA	NA	NA	NA
13451	osa-miR435	NA	NA	NA	NA	NA	NA
29555	osa-miR437	NA	NA	NA	NA	NA	NA
13452	osa-miR437	NA	NA	NA	NA	NA	NA
13453	osa-miR438	NA	NA	NA	NA	NA	NA
13454	osa-miR439a/osa-miR439b/osa-miR439c/osa-miR439d/osa-miR439e/osa-miR439f/osa-miR439g/osa-miR439h/osa-miR439i/osa-miR439j	NA	NA	NA	NA	NA	NA
13455	osa-miR440	NA	NA	NA	NA	NA	NA
8770	osa-miR441a/osa-miR441b/osa-miR441c	NA	NA	NA	NA	NA	NA
13457	osa-miR442	NA	NA	NA	NA	NA	NA
30999	osa-miR443	NA	NA	NA	NA	NA	NA
13459	osa-miR444a.2/osa-miR444a.1/osa-miR444d.2/osa-miR444d.1/osa-miR444e/tae-miR444	NA	NA	NA	NA	NA	NA
31006	osa-miR445a/osa-miR445b/osa-miR445c/osa-miR445d/osa-miR445e/osa-miR445f/osa-miR445g/osa-miR445h/osa-miR445i	NA	NA	NA	NA	NA	NA
13458	osa-miR445a/osa-miR445b/osa-miR445c/osa-miR445d/osa-miR445e/osa-miR445f/osa-miR445g/osa-miR445h/osa-miR445i	NA	NA	NA	NA	NA	NA
8802	osa-miR446	NA	NA	NA	NA	NA	NA
13261	osa-miR528	NA	NA	NA	NA	NA	NA
13262	osa-miR529a	0.84197	0.617215	0.717014	NA	NA	NA
13263	osa-miR530	NA	NA	NA	NA	NA	NA
13264	osa-miR531	0.280264	NA	NA	-0.223289	NA	NA
28093	osa-miR806a/osa-miR806b/osa-miR806c/osa-miR806d/osa-miR806e/osa-miR806f/osa-miR806g/osa-miR806h	NA	NA	NA	NA	NA	NA
29320	osa-miR807a/osa-miR807b/osa-miR807c	NA	NA	NA	NA	NA	NA
28999	osa-miR808	NA	NA	NA	NA	NA	NA
29915	osa-miR809a/osa-miR809b/osa-miR809c/osa-miR809d/osa-miR809e/osa-miR809f/osa-miR809g/osa-miR809h	-0.0870994	-0.270962	-0.15498	-0.110064	-0.1836	NA
28160	osa-miR810	-0.299523	-0.0754449	-0.222634	-0.449578	-0.237528	-0.573963
25180	osa-miR811a/osa-miR811b/osa-miR811c	NA	NA	NA	NA	NA	NA
28044	osa-miR812a/osa-miR812b/osa-miR812c/osa-miR812d/osa-miR812e	NA	NA	NA	NA	NA	NA
28646	osa-miR813	NA	NA	NA	NA	NA	NA
25207	osa-miR814a/osa-miR814b/osa-miR814c	NA	NA	NA	NA	NA	NA
28200	osa-miR815a/osa-miR815b/osa-miR815c	0.0336046	0.0568755	0.282819	-0.295215	-0.274662	-0.46871
32829	osa-miR816	NA	NA	NA	NA	NA	NA
30784	osa-miR817	NA	NA	NA	NA	NA	NA
28234	osa-miR818a/osa-miR818b/osa-miR818c/osa-miR818d/osa-miR818e	NA	NA	NA	NA	NA	NA
25252	osa-miR819a/osa-miR819b/osa-miR819c/osa-miR819d/osa-miR819e/osa-miR819f/osa-miR819g/osa-miR819h/osa-miR819i/osa-miR819j/osa-miR819k	NA	NA	NA	NA	NA	NA
28372	osa-miR820a/osa-miR820b/osa-miR820c	NA	NA	NA	NA	NA	NA
31582	osa-miR821a/osa-miR821b/osa-miR821c	NA	NA	NA	NA	NA	NA
28389	ppt-miR1211*	0.387662	0.375191	0.679235	-0.306642	-0.339077	-0.438094	Moss
30662	ppt-miR1212	NA	NA	NA	NA	NA	NA
23830	ppt-miR1214	NA	NA	NA	NA	NA	NA
28848	ppt-miR1215	NA	NA	NA	NA	NA	NA
28479	ppt-miR1216	NA	NA	NA	NA	NA	NA
30717	ppt-miR1217-3p	NA	NA	NA	NA	NA	NA
27938	ppt-miR1218	NA	NA	NA	NA	NA	NA
28321	ppt-miR1219a/ppt-miR1219b/ppt-miR1219c	NA	NA	NA	NA	NA	NA
29042	ppt-miR1219a/ppt-miR1219b/ppt-miR1219c/ppt-miR1219d	NA	NA	NA	NA	NA	NA
31068	ppt-miR1221-5p	NA	NA	NA	NA	NA	NA
30777	ppt-miR1222a	0.116722	0.122558	0.301533	-0.0956505	-0.0918187	-0.164093
29426	ppt-miR1223a	NA	NA	NA	NA	NA	NA
13351	ppt-miR160a/ppt-miR160b/ppt-miR160e/ppt-miR160f/ppt-miR160i/osa-miR160a/osa-miR160b/osa-miR160c/osa-miR160d/ptc-miR160a/ptc-miR160b/ptc-miR160c/ptc-miR160d/ath-miR160a/ath-miR160b/ath-miR160c/vvi-miR160c/vvi-miR160d/vvi-miR160f/zma-miR160a/zma-miR160c/zma-miR160d/zma-miR160b/zma-miR160e/sbi-miR160d/sbi-miR160a/sbi-miR160c/sbi-miR160b/sbi-miR160e/smo-miR160a/smo-miR160b/tae-miR160/mtr-miR160/gma-m…	NA	NA	NA	NA	NA	NA
32827	ppt-miR160a/ppt-miR160e/ppt-miR160f/osa-miR160a/osa-miR160b/osa-miR160c/osa-miR160d/ptc-miR160a/ptc-miR160b/ptc-miR160c/ptc-miR160d/ath-miR160a/ath-miR160b/ath-miR160c/vvi-miR160c/vvi-miR160d/vvi-miR160f/zma-miR160a/zma-miR160c/zma-miR160d/zma-miR160b/zma-miR160e/sbi-miR160d/sbi-miR160a/sbi-miR160c/sbi-miR160b/sbi-miR160e/smo-miR160a/smo-miR160b/tae-miR160/mtr-miR160/gma-miR160	NA	NA	NA	NA	NA	NA
29854	ppt-miR160b/ppt-miR160i	NA	NA	NA	NA	NA	NA
13210	ppt-miR160c/ppt-miR160d/ptc-miR160h	-0.201382	-0.25816	-0.358063	-0.013887	0.138027	0.140949
29428	ppt-miR160c/ptc-miR160h	NA	NA	NA	NA	NA	NA
28287	ppt-miR160d	NA	NA	NA	NA	NA	NA
28607	ppt-miR167	NA	NA	NA	NA	NA	NA
28960	ppt-miR171a/ppt-miR171b/smo-miR171d	NA	NA	NA	NA	NA	NA
13474	ppt-miR319a/ppt-miR319b/ppt-miR319c/ppt-miR319d/ppt-miR319e/ptc-miR319a/ptc-miR319b/ptc-miR319c/ptc-miR319d/ptc-miR319e/ptc-miR319f/ptc-miR319g/ptc-miR319h/ath-miR319a/ath-miR319b/ath-miR319c/vvi-miR319b/vvi-miR319c/vvi-miR319f/vvi-miR319g/vvi-miR319e/mtr-miR319/pta-miR319/gma-miR319a/gma-miR319b	-0.208849	-0.0856873	-0.0650168	-0.367301	-0.339027	-0.568218
30473	ppt-miR319c/ppt-miR319d/ppt-miR319e/ptc-miR319a/ptc-miR319b/ptc-miR319c/ptc-miR319d/ath-miR319a/ath-miR319b/vvi-miR319b/vvi-miR319c/vvi-miR319f/vvi-miR319g/mtr-miR319/gma-miR319a/gma-miR319b	NA	NA	NA	NA	NA	NA
28770	ppt-miR319d.1*	NA	NA	NA	NA	NA	NA
30330	ppt-miR319d.2*	NA	NA	NA	NA	NA	NA
29155	ppt-miR390c*	NA	NA	NA	NA	NA	NA
30070	ppt-miR395	NA	NA	NA	NA	NA	NA
27768	ppt-miR408	NA	NA	NA	NA	NA	NA
27498	ppt-miR414	NA	NA	NA	NA	NA	NA
27973	ppt-miR419	NA	NA	NA	NA	NA	NA
28832	ppt-miR477a-3p	0.225583	0.213473	0.361826	-0.160779	-0.210448	-0.347481
30868	ppt-miR477g-3p	NA	NA	NA	NA	NA	NA
28328	ppt-miR533a*	NA	NA	NA	NA	NA	NA
28244	ppt-miR533b-5p	NA	NA	NA	NA	NA	NA
17452	ppt-miR533b-5p/ppt-miR533a*	NA	NA	NA	NA	NA	NA
17538	ppt-miR534a	NA	NA	NA	NA	NA	NA
26348	ppt-miR534b	NA	NA	NA	NA	NA	NA
13265	ppt-miR535a/ppt-miR535b/ppt-miR535c/ppt-miR535d/osa-miR535/vvi-miR535a/vvi-miR535b/vvi-miR535c/vvi-miR535d/vvi-miR535e	0.274234	0.316683	0.341703	0.0286629	0.0252746	-0.215412
17310	ppt-miR536a/ppt-miR536b/ppt-miR536d/ppt-miR536e/ppt-miR536f	NA	NA	NA	NA	NA	NA
29476	ppt-miR536c	NA	NA	NA	NA	NA	NA
17368	ppt-miR537a/ppt-miR537b/ppt-miR537c/ppt-miR537d	NA	NA	NA	NA	NA	NA
17412	ppt-miR538a/ppt-miR538b/ppt-miR538c	NA	NA	NA	NA	NA	NA
30543	ppt-miR893	NA	NA	NA	NA	NA	NA
30504	ppt-miR894	0.154913	0.256202	0.180178	-0.016926	0.127451	-0.280296
27508	ppt-miR895	NA	NA	NA	NA	NA	NA
30370	ppt-miR896	0.193318	0.278639	0.600333	-0.117827	-0.0835694	-0.545388
26393	ppt-miR897	NA	NA	NA	NA	NA	NA
28963	ppt-miR898a*	NA	NA	NA	NA	NA	NA
26474	ppt-miR898b/ppt-miR898a	NA	NA	NA	NA	NA	NA
29211	ppt-miR899	NA	NA	NA	NA	NA	NA
30723	ppt-miR901	NA	NA	NA	NA	NA	NA
28875	ppt-miR903	0.142247	0.456989	0.740112	-0.286736	-0.149248	-0.790247
28541	ppt-miR904a/ppt-miR904b	0.576427	0.300476	0.350926	-0.293517	-0.22638	-0.288467
17717	ppy-miR-10a	NA	NA	NA	NA	NA	NA
13206	ptc-miR156k/vvi-miR156a	0.257126	0.378981	0.443694	-0.0309338	-0.193396	-0.512813	Cotton wood
13350	ptc-miR159a/ptc-miR159b/ptc-miR159c/ath-miR159a/vvi-miR159c/bna-miR159/gma-miR159	NA	NA	NA	NA	NA	NA
13461	ptc-miR159d/zma-miR159c/zma-miR159d/sbi-miR159b/sof-miR159c	NA	NA	NA	NA	NA	NA
27576	ptc-miR159e	NA	NA	NA	NA	NA	NA
13207	ptc-miR159e	0.48692	0.49122	0.753128	-0.285532	-0.253186	-0.456243
13208	ptc-miR159f	0.621088	0.654788	0.859512	-0.107635	-0.229619	-0.399378
13209	ptc-miR160g	NA	NA	NA	NA	NA	NA
27577	ptc-miR164f/vvi-miR164b	NA	NA	NA	NA	NA	NA
13211	ptc-miR164f/vvi-miR164b	1.50869	0.946993	0.989844	-0.416914	-0.537018	-0.888297
13212	ptc-miR166n/ptc-miR166o/ptc-miR166q	NA	NA	NA	NA	NA	NA
13213	ptc-miR166p	NA	NA	NA	NA	NA	NA
13399	ptc-miR167f/ptc-miR167g/ath-miR167c	NA	NA	NA	NA	NA	NA
13214	ptc-miR167h	NA	NA	NA	NA	NA	NA
13357	ptc-miR168a/ptc-miR168b/ath-miR168a/ath-miR168b/vvi-miR168/bna-miR168/gma-miR168	0.105888	0.163282	0.320617	-0.296517	-0.022293	-0.417008
13216	ptc-miR169ab/ptc-miR169ac/ptc-miR169ad/ptc-miR169ae/ptc-miR169af	NA	NA	NA	NA	NA	NA
13366	ptc-miR169n/ath-miR169d/ath-miR169e/ath-miR169f/ath-miR169g	NA	NA	NA	NA	NA	NA
32757	ptc-miR169o/ptc-miR169p	NA	NA	NA	NA	NA	NA
13218	ptc-miR169q	NA	NA	NA	NA	NA	NA
13219	ptc-miR169s	NA	NA	NA	NA	NA	NA
13220	ptc-miR169t	NA	NA	NA	NA	NA	NA
13221	ptc-miR169u	NA	NA	NA	NA	NA	NA
13222	ptc-miR169v/ptc-miR169w	0.641325	0.288137	-0.0428245	-0.416706	-0.0432257	-0.322651
13223	ptc-miR169x	NA	NA	NA	NA	NA	NA
13224	ptc-miR169y	NA	NA	NA	NA	NA	NA
13225	ptc-miR169z/vvi-miR169d	NA	NA	NA	NA	NA	NA
13215	ptc-miR169aa	NA	NA	NA	NA	NA	NA
13434	ptc-miR171a/ptc-miR171b/ath-miR171b/ath-miR171c/vvi-miR171c/vvi-miR171d/zma-miR171b/zma-miR171f/smo-miR171a/smo-miR171b/bna-miR171a/bna-miR171b/bna-miR171c/bna-miR171d/bna-miR171e	NA	NA	NA	NA	NA	NA
13226	ptc-miR171c/ptc-miR171d	NA	NA	NA	NA	NA	NA
13227	ptc-miR171j	NA	NA	NA	NA	NA	NA
30304	ptc-miR171k	NA	NA	NA	NA	NA	NA
13228	ptc-miR172i	NA	NA	NA	NA	NA	NA
29777	ptc-miR319e/ptc-miR319f/ptc-miR319g/ptc-miR319h/ath-miR319c/vvi-miR319e	NA	NA	NA	NA	NA	NA
13229	ptc-miR319i	0.731501	0.43642	0.521826	-0.262582	-0.270482	-0.410035
13230	ptc-miR395a	0.988331	0.886135	1.25587	-0.148184	-0.203081	-0.434936
13372	ptc-miR395b/ptc-miR395c/ptc-miR395d/ptc-miR395e/ptc-miR395f/ptc-miR395g/ptc-miR395h/ptc-miR395i/ptc-miR395j/ath-miR395a/ath-miR395d/ath-miR395e/vvi-miR395a/vvi-miR395b/vvi-miR395c/vvi-miR395d/vvi-miR395e/vvi-miR395f/vvi-miR395g/vvi-miR395h/vvi-miR395i/vvi-miR395j/vvi-miR395k/vvi-miR395l/vvi-miR395m	NA	NA	0.673198	NA	NA	NA
13231	ptc-miR396f	NA	NA	NA	NA	NA	NA
13232	ptc-miR396g	NA	NA	NA	NA	NA	NA
13233	ptc-miR397b	NA	NA	NA	NA	NA	NA
13234	ptc-miR397c	NA	NA	NA	NA	NA	NA
13378	ptc-miR399a/ath-miR399d	NA	NA	NA	NA	NA	NA
13380	ptc-miR399b/ptc-miR399c/ath-miR399f/vvi-miR399e/bna-miR399	NA	NA	NA	NA	NA	NA
13235	ptc-miR399d/ptc-miR399e	NA	NA	NA	NA	NA	NA
13236	ptc-miR399h	NA	NA	NA	NA	NA	NA
13237	ptc-miR399j	NA	NA	NA	NA	NA	NA
13238	ptc-miR399k	NA	NA	NA	NA	NA	NA
13239	ptc-miR399l/vvi-miR399i	NA	NA	NA	NA	NA	NA
13390	ptc-miR403a/ptc-miR403b/ptc-miR403c/ath-miR403/vvi-miR403a/vvi-miR403b/vvi-miR403c/vvi-miR403d/vvi-miR403e/vvi-miR403f	NA	NA	NA	NA	NA	NA
13394	ptc-miR408/ath-miR408/vvi-miR408/pta-miR408	NA	NA	NA	NA	NA	NA
13240	ptc-miR472a	-0.15112	-0.174046	-0.278865	-0.298469	-0.0470495	-0.151731
13241	ptc-miR472b	-0.231659	-0.253521	-0.382769	-0.25687	-0.0609013	-0.287775
13242	ptc-miR473a	NA	NA	NA	NA	NA	NA
13243	ptc-miR473b	NA	NA	NA	NA	NA	NA
13244	ptc-miR474a	NA	NA	NA	NA	NA	NA
13245	ptc-miR474b	NA	NA	NA	NA	NA	NA
13246	ptc-miR474c	NA	NA	NA	NA	NA	NA
13247	ptc-miR475a/ptc-miR475b	-0.31907	-0.402497	-0.528463	-0.171975	-0.0756062	-0.196857
32765	ptc-miR475c	NA	NA	NA	NA	NA	NA
30195	ptc-miR475d	NA	NA	NA	NA	NA	NA
13249	ptc-miR476a	NA	NA	NA	NA	NA	NA
31049	ptc-miR476a	NA	NA	NA	NA	NA	NA
31048	ptc-miR476b/ptc-miR476c	NA	NA	NA	NA	NA	NA
13251	ptc-miR477a/ptc-miR477b	NA	NA	NA	NA	NA	NA
13252	ptc-miR478a/ptc-miR478b/ptc-miR478c	NA	NA	NA	NA	NA	NA
13253	ptc-miR478d	NA	NA	NA	NA	NA	NA
12716	ptc-miR478e	NA	NA	NA	NA	NA	NA
13254	ptc-miR478f	NA	NA	NA	NA	NA	NA
13255	ptc-miR478h/ptc-miR478i/ptc-miR478j/ptc-miR478k/ptc-miR478l/ptc-miR478m/ptc-miR478n/ptc-miR478o/ptc-miR478p/ptc-miR478q/ptc-miR478r/ptc-miR478s/ptc-miR478u	NA	NA	NA	NA	NA	NA
13256	ptc-miR479	NA	NA	NA	NA	NA	NA
12752	ptc-miR480a	NA	NA	NA	NA	NA	NA
30582	ptc-miR480b	NA	NA	NA	NA	NA	NA
13257	ptc-miR481a/ptc-miR481b/ptc-miR481c	NA	NA	NA	NA	NA	NA
13258	ptc-miR481d	NA	NA	NA	-0.376177	NA	NA
13259	ptc-miR481e	NA	NA	NA	NA	NA	NA
13260	ptc-miR482/vvi-miR482/pta-miR482a/pta-miR482b/pta-miR482d	NA	NA	NA	NA	NA	NA
10950	ptr-miR-144/ppy-miR-144/mne-miR-144/cfa-miR-144	NA	NA	NA	NA	NA	NA
30807	ptr-miR-25	NA	NA	NA	NA	NA	NA
11146	ptr-miR-513a/mml-miR-513a/ssy-miR-513a/pbi-miR-513a/pbi-miR-513c	0.359234	0.347382	0.495686	-0.184079	-0.00496381	-0.118876
10890	ptr-miR-514/mml-miR-514/ssy-miR-514/pbi-miR-514	NA	NA	NA	NA	NA	NA
27579	sbi-miR164c	NA	NA	-0.460668	-0.191911	NA	NA	Sorghum
13469	sbi-miR164c	0.300679	0.402838	0.476585	-0.308158	-0.233584	-0.783591
13470	sbi-miR171f	-0.0763068	0.0301258	0.309912	-0.17839	-0.152236	NA
13205	sbi-miR395f/mtr-miR395a/mtr-miR395c/mtr-miR395d/mtr-miR395e/mtr-miR395f/mtr-miR395h/mtr-miR395i/mtr-miR395j/mtr-miR395k/mtr-miR395l/mtr-miR395m/mtr-miR395n/mtr-miR395o	NA	NA	0.566003	0.0691621	NA	NA
28474	sbi-miR395f/mtr-miR395a/mtr-miR395c/mtr-miR395d/mtr-miR395e/mtr-miR395f/mtr-miR395i/mtr-miR395j/mtr-miR395k/mtr-miR395l/mtr-miR395m/mtr-miR395n/mtr-miR395o	-0.205929	-0.0452419	0.54055	-0.0493035	-0.730821	-1.09133
27580	sla-miR-198	NA	NA	NA	NA	NA	NA	White lipped tamarin
24280	sme-bantam-a	NA	NA	NA	NA	NA	NA	planarian
27984	sme-bantam-b	NA	NA	NA	NA	NA	NA
31084	sme-bantam-c	NA	NA	NA	NA	NA	NA
27955	sme-let-7a	NA	NA	NA	NA	NA	NA
27954	sme-let-7b	NA	NA	NA	NA	NA	NA
28442	sme-let-7b*	NA	NA	NA	NA	NA	NA
24334	sme-let-7c	NA	NA	NA	NA	NA	NA
27741	sme-lin-4	NA	NA	NA	NA	NA	NA
24469	sme-miR-10	NA	NA	NA	NA	NA	NA
28982	sme-miR-10*	NA	NA	NA	NA	NA	NA
28840	sme-miR-12	NA	NA	NA	NA	NA	NA
29532	sme-miR-124a	NA	NA	NA	NA	NA	NA
28795	sme-miR-124b	NA	NA	NA	NA	NA	NA
27723	sme-miR-124c*	NA	NA	NA	NA	NA	NA
29888	sme-miR-125a	NA	NA	NA	NA	NA	NA
29877	sme-miR-125a*	-0.193071	-0.187404	-0.447405	0.0311106	-0.0465999	NA
27933	sme-miR-125b	NA	NA	NA	NA	NA	NA
28580	sme-miR-13	NA	NA	NA	NA	NA	NA
32818	sme-miR-133	-1.29432	NA	-1.42728	0.0982905	NA	0.457053
24703	sme-miR-184	NA	NA	NA	NA	NA	NA
28785	sme-miR-190a	NA	NA	NA	NA	NA	NA
30943	sme-miR-190a*	NA	NA	NA	NA	NA	NA
28784	sme-miR-190b	NA	NA	NA	NA	NA	NA
27746	sme-miR-190b*	NA	NA	NA	NA	NA	NA
28006	sme-miR-1a	NA	NA	NA	NA	NA	NA
24361	sme-miR-1b	NA	NA	NA	NA	NA	NA
28427	sme-miR-1c	NA	NA	NA	NA	NA	NA
29415	sme-miR-219	NA	NA	NA	NA	NA	NA
28677	sme-miR-277a	NA	NA	NA	NA	NA	NA
24784	sme-miR-277b	NA	NA	NA	NA	NA	NA
28412	sme-miR-277b*	NA	NA	NA	NA	NA	NA
29873	sme-miR-277c	NA	NA	NA	NA	NA	NA
28391	sme-miR-277d	NA	NA	NA	NA	NA	NA
28838	sme-miR-278	-0.25368	0.477069	0.744338	-0.979783	-0.907025	NA
28408	sme-miR-281	NA	NA	NA	NA	NA	NA
24811	sme-miR-281*	NA	NA	NA	NA	NA	NA
28052	sme-miR-2a	NA	NA	NA	NA	NA	NA
27978	sme-miR-2a*	NA	NA	NA	NA	NA	NA
29137	sme-miR-2b	NA	NA	NA	NA	NA	NA
24397	sme-miR-2b*	NA	NA	NA	NA	NA	NA
27886	sme-miR-2c	NA	NA	NA	NA	NA	NA
24424	sme-miR-2d	NA	NA	NA	NA	NA	NA
29378	sme-miR-31a	1.19723	1.03527	0.782345	-1.40585	-1.38775	-1.08547
28724	sme-miR-36	NA	NA	NA	NA	NA	NA
27596	sme-miR-36*	NA	NA	NA	NA	NA	NA
27769	sme-miR-61	NA	NA	NA	NA	NA	NA
27808	sme-miR-67	-0.0577113	-0.0516702	-0.286361	-0.22165	-0.234367	-0.334932
27997	sme-miR-71a	NA	NA	NA	NA	NA	NA
28680	sme-miR-71b	0.103384	0.093375	0.431321	-0.00875152	-0.110507	-0.2819
24586	sme-miR-71b*	NA	NA	NA	NA	NA	NA
27913	sme-miR-745	NA	NA	NA	NA	NA	NA
29904	sme-miR-746	NA	NA	NA	NA	NA	NA
27856	sme-miR-747	NA	NA	NA	NA	NA	NA
24838	sme-miR-748	NA	NA	NA	NA	NA	NA
27790	sme-miR-749	NA	NA	-0.381031	NA	NA	NA
27860	sme-miR-750	NA	NA	NA	NA	NA	NA
24865	sme-miR-751	NA	NA	NA	NA	NA	NA
27597	sme-miR-752	-0.217071	-0.186418	-0.258972	0.16472	0.151726	0.0616419
28893	sme-miR-753	NA	NA	NA	NA	NA	NA
24892	sme-miR-754	-0.621027	-0.656396	-0.817414	0.218232	0.204012	0.379235
28653	sme-miR-755	NA	NA	NA	NA	NA	NA
28809	sme-miR-756	NA	NA	NA	NA	NA	NA
28518	sme-miR-79	NA	NA	NA	NA	NA	NA
28774	sme-miR-7a	NA	NA	NA	NA	NA	NA
27729	sme-miR-7b	NA	NA	NA	NA	NA	NA
28793	sme-miR-7c	NA	NA	NA	NA	NA	NA
24460	sme-miR-8	-0.324449	-0.382719	-0.506013	0.271078	0.196263	0.434355
24613	sme-miR-87a	NA	NA	NA	NA	NA	NA
24622	sme-miR-87b	NA	NA	NA	NA	NA	NA
30294	sme-miR-92	NA	NA	NA	NA	NA	NA
13199	sof-miR159e	NA	NA	NA	NA	NA	NA	Sugar cane
13201	sof-miR168b	0.846041	0.662857	0.547817	-0.205895	-0.0362565	-0.274411
13203	sof-miR408e	NA	NA	NA	NA	NA	NA
13471	zma-miR156k/sbi-miR156e	-0.000634531	0.0811138	0.186332	-0.225441	-0.254636	-0.274721	Mais
13465	zma-miR169d	0.415146	0.124151	0.361158	0.201802	0.0412216	0.344171
13466	zma-miR169e	0.391233	0.139849	0.357069	0.182629	0.0177491	0.344329
13467	zma-miR171c	NA	NA	NA	NA	NA	NA
13464	zma-miR399b	-0.107416	-0.0988806	-0.0995133	-0.119165	-0.239111	-0.355949
30716	hsv1-miR-H1	NA	NA	NA	NA	NA	NA
29252	kshv-miR-K12-1	NA	NA	NA	NA	NA	NA
17587	kshv-miR-K12-10a	0.37241	0.094519	-0.0668385	-0.0828445	NA	NA
17586	kshv-miR-K12-10b	NA	NA	NA	NA	NA	NA
17571	kshv-miR-K12-11	NA	NA	NA	NA	NA	NA
17355	kshv-miR-K12-12	NA	NA	NA	NA	NA	NA
17470	kshv-miR-K12-2	NA	NA	NA	NA	NA	NA
17476	kshv-miR-K12-3	NA	NA	0.289215	-0.309021	NA	NA
17315	kshv-miR-K12-3*	NA	NA	NA	NA	NA	NA
17418	kshv-miR-K12-4-3p	NA	NA	NA	NA	NA	NA
17606	kshv-miR-K12-4-5p	NA	NA	NA	NA	NA	NA
17578	kshv-miR-K12-5	NA	NA	NA	NA	NA	NA
17488	kshv-miR-K12-6-3p	1.13502	0.752671	0.649541	-0.269744	NA	NA
17650	kshv-miR-K12-6-5p	NA	NA	NA	NA	NA	NA
17437	kshv-miR-K12-7	NA	NA	NA	NA	NA	NA
17596	kshv-miR-K12-8	NA	NA	NA	NA	NA	NA
17419	kshv-miR-K12-9	NA	NA	NA	NA	NA	NA
17480	kshv-miR-K12-9*	NA	NA	NA	NA	NA	NA
17508	hcmv-miR-UL112	NA	NA	NA	NA	NA	NA
17515	hcmv-miR-UL148D	NA	NA	NA	NA	NA	NA
17631	hcmv-miR-UL22A	NA	NA	NA	NA	NA	NA
17299	hcmv-miR-UL22A*	NA	NA	NA	NA	NA	NA
17439	hcmv-miR-UL36	NA	NA	NA	NA	NA	NA
17473	hcmv-miR-UL70-3p	0.912333	0.600429	0.585677	-0.425221	-0.441557	-0.535869
27541	hcmv-miR-UL70-3p	NA	NA	NA	NA	NA	NA
17648	hcmv-miR-UL70-5p	NA	NA	NA	NA	NA	NA
17455	hcmv-miR-US25-1	NA	NA	NA	NA	NA	NA
17529	hcmv-miR-US25-2-3p	NA	NA	NA	NA	NA	NA
17619	hcmv-miR-US25-2-5p	NA	NA	NA	NA	NA	NA
17554	hcmv-miR-US33-5p	NA	NA	NA	NA	NA	NA
17386	hcmv-miR-US4	NA	NA	NA	NA	NA	NA
17499	hcmv-miR-US5-1	NA	NA	NA	NA	NA	NA
17520	hcmv-miR-US5-2	NA	NA	NA	NA	NA	NA
28513	hiv1-miR-H1	0.150522	0.335747	0.316334	-0.267025	-0.111277	-0.388188
31038	hiv1-miR-N367	NA	NA	NA	NA	NA	NA
17415	ebv-miR-BART10	NA	NA	NA	NA	NA	NA
17367	ebv-miR-BART11-3p	NA	NA	NA	NA	NA	NA
17283	ebv-miR-BART11-5p	NA	NA	NA	NA	NA	NA
17306	ebv-miR-BART12	NA	NA	NA	NA	NA	NA
17366	ebv-miR-BART13	-0.42145	-0.198177	-0.0433709	-0.501633	-0.296553	-0.42709
27537	ebv-miR-BART13	NA	NA	-0.206195	-0.250822	NA	NA
17519	ebv-miR-BART1-3p/rlcv-miR-rL1-6	NA	NA	NA	NA	NA	NA
17623	ebv-miR-BART14	NA	NA	NA	NA	NA	NA
17655	ebv-miR-BART14*	NA	NA	NA	NA	NA	NA
17541	ebv-miR-BART1-5p	NA	NA	NA	NA	NA	NA
17358	ebv-miR-BART16	NA	NA	NA	NA	NA	NA
17379	ebv-miR-BART17-3p	-0.306585	-0.0603985	-0.270782	-0.764871	-0.274783	-0.628588
17657	ebv-miR-BART18-5p	NA	NA	NA	NA	NA	NA
17585	ebv-miR-BART20-3p	NA	NA	NA	NA	NA	NA
17636	ebv-miR-BART20-5p/rlcv-miR-rL1-16-5p	NA	NA	NA	NA	NA	NA
17402	ebv-miR-BART2-5p	NA	NA	NA	NA	NA	NA
17589	ebv-miR-BART3	NA	NA	NA	NA	NA	NA
17539	ebv-miR-BART3*	NA	NA	NA	NA	NA	NA
17359	ebv-miR-BART4	NA	NA	NA	NA	NA	NA
17532	ebv-miR-BART5	NA	NA	NA	NA	NA	NA
17561	ebv-miR-BART6-3p	NA	NA	-0.0620058	-0.284026	NA	NA
17453	ebv-miR-BART7/rlcv-miR-rL1-13	NA	NA	NA	NA	NA	NA
17509	ebv-miR-BART8	NA	NA	NA	NA	NA	NA
17328	ebv-miR-BART8*	NA	NA	NA	NA	NA	NA
17332	ebv-miR-BART9	NA	NA	NA	NA	NA	NA
17457	ebv-miR-BHRF1-1/rlcv-miR-rL1-1	NA	NA	NA	NA	NA	NA
17562	ebv-miR-BHRF1-2*	NA	NA	NA	NA	NA	NA
17646	ebv-miR-BHRF1-3	NA	NA	0.674487	0.389116	NA	NA
28548	mdv1-miR-M1	NA	NA	NA	NA	NA	NA
28310	mdv1-miR-M2	NA	NA	NA	NA	NA	NA
29535	mdv1-miR-M2*	NA	NA	NA	NA	NA	NA
30378	mdv1-miR-M3	NA	NA	NA	NA	NA	NA
28416	mdv1-miR-M4	NA	NA	NA	NA	NA	NA
30500	mdv1-miR-M4*	NA	NA	NA	NA	NA	NA
29618	mdv1-miR-M5	NA	NA	NA	NA	NA	NA
29094	mdv1-miR-M6*	NA	NA	NA	NA	NA	NA
24082	mdv1-miR-M7*	NA	NA	NA	NA	NA	NA
27837	mdv1-miR-M8-3p	NA	NA	NA	NA	NA	NA
28845	mdv2-miR-M14-3p	NA	NA	NA	NA	NA	NA
28693	mdv2-miR-M14-5p	NA	NA	NA	NA	NA	NA
28917	mdv2-miR-M15	NA	NA	NA	NA	NA	NA
30836	mdv2-miR-M15*	0.0763511	0.0571364	0.24533	-0.409663	-0.6542	-0.73664
30800	mdv2-miR-M16	NA	NA	NA	NA	NA	NA
28297	mdv2-miR-M17	-0.276511	-0.158034	0.390753	-0.344754	-0.643356	-0.898969
28862	mdv2-miR-M17*	NA	NA	NA	NA	NA	NA
27459	mdv2-miR-M18-3p	NA	NA	NA	NA	NA	NA
30328	mdv2-miR-M18-5p	-1.79604	-1.5436	-1.617	0.289669	0.153547	0.4674
28569	mdv2-miR-M19	-0.996124	-1.07548	NA	0.0860381	NA	NA
28564	mdv2-miR-M20	NA	NA	NA	NA	NA	NA
30867	mdv2-miR-M20*	NA	NA	NA	NA	NA	NA
27995	mdv2-miR-M21	-1.16576	-1.00652	-1.07754	-0.579349	NA	NA
27677	mdv2-miR-M21*	-0.122814	0.0691677	-0.067171	-0.0609891	0.127525	0.107159
27791	mdv2-miR-M22	NA	NA	NA	NA	NA	NA
29608	mdv2-miR-M22*	NA	NA	NA	NA	NA	NA
27925	mdv2-miR-M23	NA	NA	NA	NA	NA	NA
28002	mdv2-miR-M24	NA	NA	NA	NA	NA	NA
28211	mdv2-miR-M25-3p	NA	NA	NA	NA	NA	NA
28051	mdv2-miR-M25-5p	NA	NA	NA	NA	NA	NA
30863	mdv2-miR-M26	NA	NA	NA	NA	NA	NA
[truncated: 32 more rows]
